# Supplementary material for: Comparative DCMS analysis reveals a novel breed-specific X-linked selection signature in Changthangi sheep
Source: Front Genet. 2026 May 19;17:1774902. doi: 10.3389/fgene.2026.1774902 (PMC13225777; doi:10.3389/fgene.2026.1774902)
Supplement: Supplementary file 1 [file Table1.xlsx]

## Sheet: TableS1
Supplementary Table S1. Sample- and SNP-level quality control summary for the sheep genotype dataset used in the X-chromosome analysis
This table summarizes the sequential quality control steps applied to the genotype dataset, including SNP-level and sample-level filters. The number of SNPs and individuals removed at each step, together with the number retained for downstream analysis, are reported
QC step	Filter / criterion applied	SNPs removed	Individuals removed	SNPs retained	Individuals retained
1	Raw dataset	0	0	1232	79
2	SNP missingness filter	10	0	1222	79
3	Hardy–Weinberg equilibrium filter	39	0	1183	79
4	Minor allele frequency filter	139	0	1044	79
5	Individual missingness / mixed samples filter	0	5	1044	74
6	Final retained dataset	0	0	1044	74

## Sheet: TableS2
Supplementary Table S2. Chromosome-wise SNP counts retained after quality control in the analyzed Indian and non-Indian sheep breeds
This table reports the number of SNPs retained after quality control for each chromosome in the analyzed Indian (Changthangi, Deccani, and Garole) and non-Indian (Australian Merino, Rambouillet, Tibetan and Suffolk) sheep breeds. The table is provided to document marker retention across the genome and to contextualize the final number of X-chromosome SNPs used in downstream analyses.
Chromosome	Changthangi_before_QC	Changthangi_after_QC	Deccani_before_QC	Deccani_after_QC	Garole_before_QC	Garole_after_QC	Australian_Merino_before_QC	Australian_Merino_after_QC	Rambouillet_before_QC	Rambouillet_after_QC	Tibetan_before_QC	Tibetan_after_QC	Suffolk_before_QC	Suffolk_after_QC
1	5244	4801	5244	4540	5244	4115	5244	5005	5244	4887	5244	4645	5244	4990
2	4967	4567	4967	4302	4967	3941	4967	4735	4967	4626	4967	4419	4967	4709
3	4464	4077	4464	3867	4464	3422	4464	4245	4464	4098	4464	3936	4464	4192
4	2437	2186	2437	2109	2437	1857	2437	2302	2437	2267	2437	2174	2437	2328
5	2108	1917	2108	1828	2108	1646	2108	2021	2108	1964	2108	1861	2108	2006
6	2318	2097	2318	1990	2318	1767	2318	2219	2318	2046	2318	2018	2318	2199
7	2005	1828	2005	1729	2005	1540	2005	1905	2005	1857	2005	1786	2005	1889
8	1851	1720	1851	1650	1851	1478	1851	1767	1851	1743	1851	1668	1851	1764
9	1901	1721	1901	1662	1901	1493	1901	1811	1901	1783	1901	1711	1901	1824
10	1650	1479	1650	1400	1650	1255	1650	1559	1650	1539	1650	1450	1650	1540
11	1077	974	1077	904	1077	806	1077	992	1077	969	1077	935	1077	1000
12	1528	1400	1528	1321	1528	1170	1528	1454	1528	1428	1528	1359	1528	1443
13	1527	1427	1527	1307	1527	1223	1527	1445	1527	1380	1527	1364	1527	1452
14	1045	944	1045	899	1045	811	1045	988	1045	970	1045	939	1045	988
15	1505	1376	1505	1294	1505	1194	1505	1433	1505	1396	1505	1330	1505	1421
16	1395	1269	1395	1212	1395	1049	1395	1322	1395	1261	1395	1217	1395	1329
17	1290	1177	1290	1112	1290	993	1290	1228	1290	1201	1290	1141	1290	1230
18	1272	1157	1272	1117	1272	976	1272	1194	1272	1145	1272	1128	1272	1189
19	1124	1025	1124	969	1124	819	1124	1048	1124	1041	1124	990	1124	1050
20	997	918	997	877	997	777	997	953	997	945	997	895	997	948
21	768	709	768	674	768	607	768	733	768	721	768	695	768	728
22	984	912	984	860	984	754	984	929	984	900	984	869	984	915
23	1005	921	1005	884	1005	772	1005	950	1005	910	1005	896	1005	956
24	660	601	660	584	660	522	660	624	660	599	660	575	660	615
25	892	839	892	777	892	671	892	850	892	830	892	807	892	848
26	805	757	805	703	805	648	805	771	805	763	805	738	805	775
X	1232	998	1232	1016	1232	873	1232	297	1232	14	1232	697	1232	4
Total	48051	43797	48051	41587	48051	37179	48051	44780	48051	43283	48051	42243	48051	44332

## Sheet: TableS3
Supplementary Table S3. X-chromosome SNP marker information used for downstream analysis in the studied sheep breeds
Breed	SNP_ID	Chromosome	Position_bp	Genetic_distance	Allele1	Allele2
Changthangi	s05401.1	X	112763	0	A	C
Changthangi	s18024.1	X	320659	0	G	A
Changthangi	s00430.1	X	345943	0	A	G
Changthangi	s45612.1	X	660724	0	G	A
Changthangi	s60795.1	X	776080	0	A	G
Changthangi	OARX_8095004.1	X	1409736	0	0	0
Changthangi	OARX_8203085.1	X	1520326	0	0	0
Changthangi	s02716.1	X	1572634	0	0	0
Changthangi	OARX_8749236.1	X	1985148	0	0	0
Changthangi	OAR2_207144869.1	X	2972459	0	G	A
Changthangi	OARX_10802557.1	X	4217418	0	0	0
Changthangi	OARX_11655327.1	X	5052829	0	0	0
Changthangi	OARX_11734316.1	X	5139290	0	0	0
Changthangi	s03694.1	X	5372300	0	0	0
Changthangi	s60409.1	X	5551637	0	A	G
Changthangi	s05800.1	X	6494952	0	0	0
Changthangi	s71744.1	X	6531097	0	0	0
Changthangi	oar3_OARX_7124355	X	7124355	0	G	A
Changthangi	OARX_100307878.1	X	7181279	0	A	G
Changthangi	s49888.1	X	7212613	0	A	C
Changthangi	OARX_13949178.1	X	7749977	0	0	A
Changthangi	OARX_14005468.1	X	7822202	0	C	A
Changthangi	OARX_14057975.1	X	7880122	0	G	A
Changthangi	s64293.1	X	7916573	0	G	A
Changthangi	OARX_14104070.1	X	7924371	0	A	C
Changthangi	OARX_14214233.1	X	8033887	0	G	A
Changthangi	OARX_14382090.1	X	8244799	0	A	G
Changthangi	OARX_14396780.1	X	8262336	0	A	G
Changthangi	OARX_14669588.1	X	8701657	0	A	G
Changthangi	OARX_14714546.1	X	8746351	0	A	G
Changthangi	OARX_14749107.1	X	8779480	0	A	G
Changthangi	s56175.1	X	8814180	0	A	G
Changthangi	OARX_14822231.1	X	8851428	0	A	G
Changthangi	OARX_14981939.1	X	8935230	0	A	G
Changthangi	OARX_14876499.1	X	8941309	0	A	G
Changthangi	OARX_14861261.1	X	8957306	0	A	G
Changthangi	OARX_15341607.1	X	9170441	0	G	A
Changthangi	OARX_15353072.1	X	9182037	0	G	A
Changthangi	s26054.1	X	9342511	0	G	A
Changthangi	OARX_15558300.1	X	9387344	0	G	A
Changthangi	OARX_15615564.1	X	9449024	0	A	C
Changthangi	OARX_15658171.1	X	9491701	0	A	G
Changthangi	s17168.1	X	9559186	0	G	A
Changthangi	OARX_15745327.1	X	9592065	0	0	G
Changthangi	oar3_OARX_9675374	X	9675374	0	G	A
Changthangi	OARX_15909775.1	X	9756491	0	G	A
Changthangi	OARX_16012715.1	X	9864382	0	A	G
Changthangi	OARX_16041606.1	X	9892192	0	G	A
Changthangi	OARX_16070481.1	X	9922072	0	G	A
Changthangi	OARX_16099179.1	X	9958605	0	C	A
Changthangi	OARX_16106124.1	X	9965397	0	A	G
Changthangi	OARX_16421483.1	X	10239063	0	G	A
Changthangi	OARX_16465038.1	X	10281450	0	0	G
Changthangi	OARX_16568246.1	X	10372765	0	A	C
Changthangi	OARX_16603478.1	X	10407134	0	G	A
Changthangi	OARX_16640246.1	X	10444174	0	0	G
Changthangi	s38327.1	X	10477154	0	G	A
Changthangi	oar3_OARX_10508502	X	10508502	0	A	G
Changthangi	s40170.1	X	10552994	0	G	A
Changthangi	OARX_16784151.1	X	10589415	0	A	G
Changthangi	s12123.1	X	10631195	0	G	A
Changthangi	OARX_16878309.1	X	10679194	0	A	G
Changthangi	OARX_16921240.1	X	10718248	0	A	G
Changthangi	OARX_17003361.1	X	10809360	0	G	A
Changthangi	s32659.1	X	10836534	0	G	A
Changthangi	OARX_17042330.1	X	10990238	0	G	A
Changthangi	s43859.1	X	11068978	0	A	G
Changthangi	OARX_18553357.1	X	11183955	0	A	C
Changthangi	oar3_OARX_11278117	X	11278117	0	G	A
Changthangi	s66986.1	X	11316884	0	A	G
Changthangi	OARX_18718383.1	X	11342763	0	A	C
Changthangi	s18271.1	X	11424139	0	A	C
Changthangi	OARX_18967005.1	X	11573787	0	G	A
Changthangi	OARX_19013778.1	X	11618751	0	C	A
Changthangi	OARX_19024316.1	X	11628520	0	A	C
Changthangi	DU429227_451	X	12250201	0	A	C
Changthangi	OARX_19643590.1	X	12494864	0	A	G
Changthangi	OARX_19681917.1	X	12537396	0	A	G
Changthangi	OARX_19707716.1	X	12558984	0	A	G
Changthangi	OARX_19780103.1	X	12624206	0	A	G
Changthangi	OARX_19806337.1	X	12650805	0	G	A
Changthangi	OARX_19833738.1	X	12675560	0	C	A
Changthangi	OARX_19908460.1	X	12751947	0	C	A
Changthangi	OARX_19939180.1	X	12782271	0	A	G
Changthangi	s26041.1	X	12821248	0	G	A
Changthangi	DU199514_430.1	X	12879310	0	A	G
Changthangi	s04622.1	X	12978580	0	C	G
Changthangi	s23119.1	X	13203553	0	G	A
Changthangi	OARX_24888669.1	X	13622976	0	A	G
Changthangi	OARX_25020500.1	X	13750901	0	A	C
Changthangi	OARX_25080774.1	X	13811086	0	A	G
Changthangi	s22870.1	X	13821542	0	A	G
Changthangi	OARX_25160755.1	X	13909530	0	G	C
Changthangi	OARX_25153821.1	X	13916151	0	C	A
Changthangi	s31310.1	X	14196713	0	G	A
Changthangi	s15488.1	X	14318740	0	G	C
Changthangi	s21022.1	X	14386291	0	A	G
Changthangi	s56097.1	X	14513187	0	T	A
Changthangi	OARX_20950879_X.1	X	14564331	0	G	A
Changthangi	s06851.1	X	14633330	0	0	C
Changthangi	s28386.1	X	14724968	0	G	A
Changthangi	oar3_OARX_14826129	X	14826129	0	C	A
Changthangi	OARX_21374798.1	X	14914464	0	A	C
Changthangi	s22752.1	X	14968275	0	C	A
Changthangi	s70073.1	X	15143890	0	A	C
Changthangi	OARX_21659642.1	X	15197169	0	A	C
Changthangi	OARX_21677876.1	X	15214743	0	A	G
Changthangi	s44723.1	X	15328575	0	A	G
Changthangi	s72924.1	X	15373619	0	G	A
Changthangi	OARX_21851884.1	X	15398042	0	A	G
Changthangi	OARX_21869827.1	X	15413940	0	A	C
Changthangi	OARX_22011518.1	X	15555297	0	A	G
Changthangi	s15552.1	X	15620958	0	G	A
Changthangi	OARX_22137336.1	X	15673015	0	A	G
Changthangi	OARX_22199486.1	X	15737700	0	G	A
Changthangi	OARX_22360871.1	X	15888469	0	G	A
Changthangi	OARX_22407231.1	X	15932334	0	G	A
Changthangi	oar3_OARX_16043359	X	16043359	0	A	G
Changthangi	OARX_22620616.1	X	16136264	0	G	A
Changthangi	OARX_22662256.1	X	16180387	0	G	A
Changthangi	s41277.1	X	16227232	0	A	G
Changthangi	OARX_22733191.1	X	16250105	0	A	G
Changthangi	OARX_23062957.1	X	16572055	0	A	G
Changthangi	OARX_23489827.1	X	16738832	0	A	G
Changthangi	OARX_23896670.1	X	16828043	0	A	G
Changthangi	OARX_23931458.1	X	16862900	0	G	A
Changthangi	OARX_23992544.1	X	16920944	0	G	A
Changthangi	s26134.1	X	16977153	0	A	G
Changthangi	s31031.1	X	17039093	0	A	G
Changthangi	OARX_24174492.1	X	17106983	0	A	G
Changthangi	s22441.1	X	17113922	0	A	G
Changthangi	s58522.1	X	17144086	0	A	G
Changthangi	OARX_24255490.1	X	17188693	0	G	A
Changthangi	OARX_24311503.1	X	17243452	0	A	G
Changthangi	oar3_OARX_17284196	X	17284196	0	G	A
Changthangi	OARX_25197033.1	X	17326947	0	T	A
Changthangi	s44372.1	X	17377122	0	A	G
Changthangi	OARX_25296412.1	X	17430659	0	A	G
Changthangi	s71112.1	X	17484213	0	G	A
Changthangi	OARX_25389769.1	X	17518235	0	A	G
Changthangi	OARX_25431652.1	X	17559109	0	G	A
Changthangi	OARX_25473829.1	X	17590344	0	A	G
Changthangi	OARX_25481941.1	X	17598172	0	G	A
Changthangi	OARX_25614788.1	X	17726177	0	A	G
Changthangi	OARX_25730959.1	X	17767983	0	G	A
Changthangi	OARX_25777974.1	X	17816587	0	G	A
Changthangi	s11037.1	X	17896362	0	G	A
Changthangi	s60734.1	X	18001529	0	A	C
Changthangi	s61416.1	X	18303394	0	A	G
Changthangi	OARX_28418646_X.1	X	18868850	0	G	A
Changthangi	OARX_28451043_X.1	X	18903868	0	C	A
Changthangi	OARX_28602407.1	X	19046161	0	G	A
Changthangi	OARX_28612369.1	X	19055915	0	G	A
Changthangi	oar3_OARX_19113147	X	19113147	0	A	G
Changthangi	OARX_28682429.1	X	19125156	0	A	C
Changthangi	oar3_OARX_19204632	X	19204632	0	A	G
Changthangi	OARX_28842785.1	X	19275576	0	G	A
Changthangi	OARX_28862933.1	X	19295631	0	A	G
Changthangi	OARX_28932453.1	X	19366728	0	0	G
Changthangi	OARX_28961716.1	X	19396444	0	A	G
Changthangi	OARX_29022612.1	X	19453977	0	G	A
Changthangi	s48622.1	X	19487403	0	A	C
Changthangi	OARX_29118704.1	X	19549288	0	A	G
Changthangi	OARX_29146959.1	X	19578370	0	A	C
Changthangi	OARX_29188769.1	X	19623665	0	G	A
Changthangi	OARX_25892929.1	X	19697238	0	A	G
Changthangi	OARX_25932442_X.1	X	19765708	0	A	G
Changthangi	OARX_26036045.1	X	19862725	0	A	G
Changthangi	OARX_26091319.1	X	19918055	0	A	G
Changthangi	s60331.1	X	19970053	0	C	A
Changthangi	s39146.1	X	19979005	0	A	G
Changthangi	OARX_26219241.1	X	20030747	0	0	A
Changthangi	OARX_26231414.1	X	20048210	0	A	G
Changthangi	OARX_26259689.1	X	20074350	0	C	A
Changthangi	OARX_26418059.1	X	20239232	0	A	G
Changthangi	s75871.1	X	20620977	0	G	A
Changthangi	s16473.1	X	21020379	0	G	C
Changthangi	OARX_27752501.1	X	21060723	0	A	G
Changthangi	OARX_27593383_X.1	X	21264921	0	A	G
Changthangi	OARX_27576676.1	X	21281197	0	G	A
Changthangi	OARX_27524192.1	X	21338916	0	A	G
Changthangi	OARX_27484186.1	X	21378151	0	A	G
Changthangi	OARX_27398107.1	X	21464551	0	G	A
Changthangi	OARX_27316457_X.1	X	21541820	0	A	G
Changthangi	OARX_27289624.1	X	21568873	0	G	A
Changthangi	OARX_27076240.1	X	21770789	0	A	G
Changthangi	OARX_27060628.1	X	21784072	0	A	G
Changthangi	OARX_26968286.1	X	21874814	0	G	A
Changthangi	OARX_29226488.1	X	21935391	0	A	G
Changthangi	OARX_29249212.1	X	21956966	0	G	A
Changthangi	OARX_29712188.1	X	22411921	0	A	G
Changthangi	OARX_29830880.1	X	22527863	0	G	A
Changthangi	OARX_29911993.1	X	22619762	0	G	A
Changthangi	s31052.1	X	22792393	0	0	A
Changthangi	OARX_30148765.1	X	22839873	0	A	G
Changthangi	OARX_30265199.1	X	22953515	0	A	G
Changthangi	OARX_30312445.1	X	23005537	0	A	G
Changthangi	OARX_30385723.1	X	23087054	0	G	A
Changthangi	OARX_30397866.1	X	23098432	0	A	G
Changthangi	OARX_30456682.1	X	23170469	0	A	G
Changthangi	OARX_30491298_X.1	X	23205951	0	G	A
Changthangi	OARX_30541022_X.1	X	23258464	0	A	G
Changthangi	OARX_31247483.1	X	23429163	0	A	C
Changthangi	OARX_31311031.1	X	23472221	0	A	C
Changthangi	DU225785_452.1	X	23479729	0	A	G
Changthangi	OARX_31437911.1	X	23590394	0	A	G
Changthangi	OARX_31484840.1	X	23639135	0	G	A
Changthangi	OARX_31537208.1	X	23693502	0	G	A
Changthangi	OARX_31599682.1	X	23753875	0	A	G
Changthangi	OARX_31607255.1	X	23761688	0	G	A
Changthangi	OARX_31663546.1	X	23811903	0	A	G
Changthangi	OARX_31810590.1	X	23877681	0	A	G
Changthangi	OARX_31838440.1	X	23906879	0	A	G
Changthangi	OARX_31883742.1	X	23949153	0	G	A
Changthangi	OARX_31943721.1	X	24011490	0	0	A
Changthangi	OARX_32005669.1	X	24072017	0	G	A
Changthangi	OARX_32010983.1	X	24077205	0	C	A
Changthangi	s01703.1	X	24475221	0	G	A
Changthangi	oar3_OARX_24885910	X	24885910	0	A	G
Changthangi	OARX_35208552.1	X	24942670	0	C	A
Changthangi	OARX_35237878.1	X	24963418	0	G	A
Changthangi	OARX_35326302.1	X	25047857	0	A	C
Changthangi	DU450886_629.1	X	25727804	0	A	C
Changthangi	s19302.1	X	25792699	0	A	G
Changthangi	OARX_33843032.1	X	26204308	0	A	G
Changthangi	OARX_33849288.1	X	26211815	0	A	G
Changthangi	OARX_33804882.1	X	26263043	0	A	C
Changthangi	OARX_33986060.1	X	26288116	0	A	G
Changthangi	OARX_34005901.1	X	26310894	0	G	A
Changthangi	OARX_34048710.1	X	26356619	0	G	A
Changthangi	OARX_34104748.1	X	26402475	0	A	G
Changthangi	OARX_34195379.1	X	26494674	0	G	A
Changthangi	OARX_34258733.1	X	26559273	0	A	G
Changthangi	s33015.1	X	26740258	0	A	G
Changthangi	s29067.1	X	27009660	0	A	T
Changthangi	s35782.1	X	27838166	0	G	A
Changthangi	s65847.1	X	28309897	0	A	G
Changthangi	s50907.1	X	28396572	0	A	T
Changthangi	s75700.1	X	28524345	0	C	A
Changthangi	s13796.1	X	28535756	0	G	A
Changthangi	s64012.1	X	28764421	0	G	A
Changthangi	s20869.1	X	29117670	0	A	G
Changthangi	OARX_37504418.1	X	29587638	0	A	G
Changthangi	OARX_37559398.1	X	29636359	0	A	C
Changthangi	OARX_38404244.1	X	29769782	0	G	A
Changthangi	s07719.1	X	29827866	0	A	G
Changthangi	oar3_OARX_29915697	X	29915697	0	A	G
Changthangi	OARX_37921066.1	X	29980250	0	G	A
Changthangi	OARX_37969851.1	X	30031919	0	G	A
Changthangi	OARX_38023667.1	X	30083359	0	A	G
Changthangi	DU330424_111.1	X	30191668	0	A	G
Changthangi	OARX_38176998.1	X	30241633	0	A	G
Changthangi	OARX_38201398.1	X	30268354	0	A	G
Changthangi	OARX_38247415.1	X	30317529	0	G	A
Changthangi	OARX_38309659.1	X	30379497	0	A	G
Changthangi	OARX_38346902.1	X	30421129	0	A	G
Changthangi	OARX_38363560.1	X	30438149	0	A	G
Changthangi	OARX_38431131.1	X	30484670	0	G	A
Changthangi	OARX_38472141.1	X	30526359	0	A	G
Changthangi	OARX_38528597.1	X	30580387	0	A	G
Changthangi	OARX_38618108.1	X	30667687	0	A	C
Changthangi	s32665.1	X	30724193	0	A	C
Changthangi	OARX_38701147.1	X	30746213	0	G	A
Changthangi	OARX_38729534.1	X	30780573	0	0	A
Changthangi	OARX_38777888.1	X	30835391	0	A	G
Changthangi	OARX_38801624.1	X	30861413	0	G	A
Changthangi	OARX_38817771.1	X	30874217	0	A	G
Changthangi	OARX_38896560_X.1	X	30956421	0	A	G
Changthangi	OARX_38939916.1	X	31005072	0	A	G
Changthangi	OARX_38965990.1	X	31032201	0	G	A
Changthangi	OARX_39001399.1	X	31069666	0	A	C
Changthangi	OARX_39032919.1	X	31101150	0	0	G
Changthangi	OARX_39048356.1	X	31116859	0	C	G
Changthangi	OARX_39147901.1	X	31218989	0	A	G
Changthangi	OARX_39212838.1	X	31291454	0	C	A
Changthangi	OARX_39308630.1	X	31382075	0	G	A
Changthangi	OARX_39345333.1	X	31412863	0	A	G
Changthangi	OARX_39393079.1	X	31447849	0	A	G
Changthangi	OARX_39409681.1	X	31460315	0	A	G
Changthangi	OARX_39416790.1	X	31470941	0	G	A
Changthangi	OARX_39540727.1	X	31536096	0	G	C
Changthangi	OARX_39570821_X.1	X	31561189	0	G	A
Changthangi	OARX_39774425.1	X	31949233	0	G	A
Changthangi	OARX_39901562.1	X	32080016	0	G	A
Changthangi	s62101.1	X	32088716	0	C	A
Changthangi	OARX_39956656.1	X	32134900	0	A	C
Changthangi	OARX_40013563.1	X	32182797	0	G	A
Changthangi	OARX_40028377.1	X	32193666	0	G	A
Changthangi	s30633.1	X	32258620	0	0	G
Changthangi	OARX_40121539.1	X	32297017	0	G	A
Changthangi	OARX_40233931.1	X	32415060	0	A	G
Changthangi	OARX_40322359.1	X	32505890	0	G	A
Changthangi	OARX_40658748.1	X	32795485	0	C	A
Changthangi	OARX_40710286.1	X	32846793	0	A	G
Changthangi	OARX_40762309.1	X	32898546	0	G	A
Changthangi	OARX_40803822.1	X	32932514	0	A	G
Changthangi	OARX_40911514.1	X	33042200	0	A	G
Changthangi	OARX_40933614.1	X	33064637	0	G	A
Changthangi	OARX_40992335.1	X	33121550	0	A	G
Changthangi	s74614.1	X	33697503	0	A	G
Changthangi	oar3_OARX_34047593	X	34047593	0	A	G
Changthangi	DU383316_402.1	X	34170740	0	A	G
Changthangi	s15738.1	X	34235930	0	A	C
Changthangi	OARX_47893170_X.1	X	34252423	0	G	A
Changthangi	oar3_OARX_34908942	X	34908942	0	G	A
Changthangi	OARX_42299151.1	X	35365941	0	A	G
Changthangi	OARX_42340942.1	X	35404835	0	A	G
Changthangi	OARX_42390777.1	X	35454507	0	A	G
Changthangi	OARX_42401514.1	X	35465977	0	A	G
Changthangi	OARX_42467421.1	X	35542921	0	G	A
Changthangi	OARX_42574947_X.1	X	35641866	0	A	G
Changthangi	OARX_42676383.1	X	35756518	0	G	A
Changthangi	s29064.1	X	35855170	0	G	A
Changthangi	OARX_42803740.1	X	35884006	0	A	C
Changthangi	OARX_42827832.1	X	35910877	0	A	G
Changthangi	OARX_42837583.1	X	35920158	0	G	A
Changthangi	OARX_43001119.1	X	36021300	0	A	G
Changthangi	OARX_43066335.1	X	36084856	0	G	A
Changthangi	s20460.1	X	36127635	0	A	G
Changthangi	OARX_43149441.1	X	36163968	0	G	A
Changthangi	OARX_43227227.1	X	36235514	0	A	G
Changthangi	OARX_43262963.1	X	36272291	0	A	G
Changthangi	OARX_43295474.1	X	36306514	0	G	A
Changthangi	OARX_43335176.1	X	36349988	0	A	C
Changthangi	OARX_43377931.1	X	36393561	0	0	A
Changthangi	s44214.1	X	36518114	0	0	G
Changthangi	s07963.1	X	36568458	0	A	G
Changthangi	s29686.1	X	36729865	0	G	A
Changthangi	s07429.1	X	36876316	0	A	C
Changthangi	s12865.1	X	36959086	0	A	G
Changthangi	s24603.1	X	37117638	0	A	G
Changthangi	s70544.1	X	37147432	0	A	G
Changthangi	oar3_OARX_37462000	X	37462000	0	A	G
Changthangi	oar3_OARX_37606703	X	37606703	0	A	G
Changthangi	s46450.1	X	37636502	0	G	A
Changthangi	oar3_OARX_37765079	X	37765079	0	G	A
Changthangi	oar3_OARX_37867246	X	37867246	0	A	G
Changthangi	s73790.1	X	37937314	0	G	C
Changthangi	oar3_OARX_38948071	X	38948071	0	A	G
Changthangi	OARX_45554550.1	X	39031466	0	G	A
Changthangi	OARX_45655473.1	X	39139830	0	A	G
Changthangi	OARX_45718836.1	X	39203483	0	C	A
Changthangi	OARX_45805494.1	X	39286372	0	A	G
Changthangi	oar3_OARX_39337571	X	39337571	0	G	A
Changthangi	OARX_45900764.1	X	39381306	0	G	A
Changthangi	OARX_45912356.1	X	39391313	0	G	A
Changthangi	s36336.1	X	39501563	0	A	G
Changthangi	OARX_46097533.1	X	39543813	0	A	G
Changthangi	OARX_46123631.1	X	39567894	0	A	G
Changthangi	OARX_46276607.1	X	39716957	0	G	A
Changthangi	s64888.1	X	39811904	0	A	C
Changthangi	OARX_46406525.1	X	39838503	0	G	A
Changthangi	OARX_46491130.1	X	39920604	0	G	A
Changthangi	OARX_46542447.1	X	39969306	0	A	G
Changthangi	OARX_46551013.1	X	39977715	0	A	G
Changthangi	OARX_46572093.1	X	39994975	0	A	G
Changthangi	OARX_46703391.1	X	40050520	0	A	G
Changthangi	OARX_46749492.1	X	40099577	0	A	G
Changthangi	OARX_46792464.1	X	40159756	0	A	G
Changthangi	OARX_46842427.1	X	40206558	0	A	G
Changthangi	OARX_46889291.1	X	40269947	0	G	A
Changthangi	OARX_46956289.1	X	40334391	0	A	G
Changthangi	s70954.1	X	40394386	0	G	A
Changthangi	OARX_47252866.1	X	40531263	0	G	A
Changthangi	OARX_47334694_X.1	X	40615471	0	G	A
Changthangi	OARX_47341177.1	X	40621941	0	A	G
Changthangi	OARX_47429385.1	X	40719441	0	0	A
Changthangi	s06378.1	X	40766595	0	G	A
Changthangi	OARX_47556312.1	X	40844906	0	0	A
Changthangi	s09163.1	X	40882061	0	C	A
Changthangi	OARX_47613996.1	X	40900296	0	G	A
Changthangi	OARX_47672856.1	X	40955296	0	G	A
Changthangi	OARX_47769058.1	X	41052190	0	A	G
Changthangi	OARX_47970634.1	X	41395051	0	C	G
Changthangi	OARX_48063847.1	X	41489533	0	A	G
Changthangi	OARX_48110587.1	X	41541408	0	A	G
Changthangi	OARX_48129885.1	X	41560832	0	A	G
Changthangi	s61624.1	X	41719517	0	A	G
Changthangi	OARX_48374568.1	X	41791479	0	A	G
Changthangi	OARX_48392113.1	X	41807264	0	G	A
Changthangi	OARX_48493857.1	X	41896873	0	A	G
Changthangi	OARX_48593293.1	X	41953382	0	C	A
Changthangi	OARX_48653254.1	X	42004330	0	G	A
Changthangi	s13231.1	X	42058854	0	A	G
Changthangi	OARX_48771740.1	X	42118384	0	A	G
Changthangi	OARX_48833538.1	X	42184397	0	G	A
Changthangi	s75112.1	X	42258166	0	G	A
Changthangi	OARX_48941479.1	X	42290765	0	G	A
Changthangi	OARX_49002889.1	X	42353457	0	A	G
Changthangi	OARX_49045095.1	X	42388583	0	C	A
Changthangi	OARX_49091839.1	X	42437325	0	G	A
Changthangi	OARX_49135019.1	X	42475099	0	A	G
Changthangi	s31065.1	X	42517176	0	0	G
Changthangi	s55176.1	X	42567333	0	G	A
Changthangi	OARX_49281832.1	X	42623351	0	A	G
Changthangi	OARX_49303945.1	X	42644710	0	A	G
Changthangi	OARX_49351860.1	X	42690585	0	A	G
Changthangi	OARX_49416451.1	X	42751645	0	G	A
Changthangi	OARX_49519450.1	X	42834020	0	C	A
Changthangi	OARX_49564109.1	X	42876169	0	A	G
Changthangi	OARX_49585624.1	X	42898188	0	C	A
Changthangi	OARX_49700805.1	X	43008371	0	G	A
Changthangi	s38928.1	X	43094497	0	0	G
Changthangi	s47417.1	X	44004783	0	A	G
Changthangi	OARX_57792792.1	X	44053298	0	A	G
Changthangi	OARX_57823297.1	X	44086585	0	0	G
Changthangi	OARX_57905305.1	X	44187122	0	G	A
Changthangi	OARX_58621412.1	X	45496791	0	A	G
Changthangi	OARX_58608882.1	X	45510547	0	A	G
Changthangi	OARX_58569265_X.1	X	45546055	0	G	A
Changthangi	OARX_58238477.1	X	45799409	0	A	C
Changthangi	OARX_58281285.1	X	45842773	0	G	A
Changthangi	OARX_58392656.1	X	45995785	0	C	G
Changthangi	OARX_58424602.1	X	46028636	0	A	G
Changthangi	OARX_58475034.1	X	46081726	0	G	A
Changthangi	s05978.1	X	47154130	0	G	A
Changthangi	oar3_OARX_47181304	X	47181304	0	A	C
Changthangi	OARX_56302763.1	X	47762370	0	A	C
Changthangi	OARX_56195013.1	X	47837877	0	A	G
Changthangi	OARX_56169434_X.1	X	47862986	0	G	A
Changthangi	s38969.1	X	47996873	0	G	A
Changthangi	OARX_55773697.1	X	48223172	0	A	G
Changthangi	OARX_55032299.1	X	48942926	0	G	A
Changthangi	oar3_OARX_49520966	X	49520966	0	G	A
Changthangi	OARX_54412853.1	X	49616260	0	A	G
Changthangi	s09625.1	X	49629533	0	A	G
Changthangi	OARX_54104393.1	X	49870983	0	G	C
Changthangi	s10273.1	X	50074447	0	A	G
Changthangi	OARX_53985636.1	X	50179699	0	G	A
Changthangi	OARX_53932317.1	X	50246853	0	A	G
Changthangi	s22678.1	X	50332253	0	A	G
Changthangi	OARX_5854800_X.1	X	50562939	0	G	A
Changthangi	OARX_5913672.1	X	50639087	0	A	G
Changthangi	OARX_6082722_X.1	X	50852578	0	C	A
Changthangi	OARX_56342973.1	X	51078742	0	G	A
Changthangi	OARX_53717842.1	X	51180014	0	C	A
Changthangi	OARX_53703822.1	X	51193144	0	C	A
Changthangi	OARX_53695729.1	X	51201337	0	G	A
Changthangi	OARX_53649799.1	X	51245261	0	A	G
Changthangi	OARX_53514671.1	X	51373437	0	G	A
Changthangi	s53538.1	X	51411568	0	A	G
Changthangi	OARX_53305527.1	X	51617946	0	G	A
Changthangi	OARX_53225720.1	X	51690973	0	G	A
Changthangi	s38490.1	X	51710707	0	A	G
Changthangi	oar3_OARX_51810022	X	51810022	0	G	A
Changthangi	OARX_53072935.1	X	51846320	0	C	A
Changthangi	OARX_52977852.1	X	51985850	0	G	A
Changthangi	OARX_52914005_X.1	X	52043318	0	G	A
Changthangi	OARX_52851975.1	X	52107026	0	A	G
Changthangi	OARX_52789083.1	X	52177220	0	G	A
Changthangi	s29729.1	X	52220013	0	A	G
Changthangi	OARX_52608221.1	X	52367253	0	A	G
Changthangi	s05480.1	X	52382744	0	A	G
Changthangi	s02385.1	X	52398259	0	G	A
Changthangi	OARX_52405690.1	X	52562463	0	A	T
Changthangi	OARX_52350617.1	X	52600878	0	A	G
Changthangi	oar3_OARX_52643537	X	52643537	0	G	A
Changthangi	oar3_OARX_52686253	X	52686253	0	G	A
Changthangi	OARX_51976582.1	X	52974885	0	G	A
Changthangi	OARX_51960372.1	X	52982962	0	A	G
Changthangi	s71037.1	X	53130925	0	G	A
Changthangi	OARX_51842287.1	X	53162079	0	C	A
Changthangi	OARX_51829860.1	X	53172948	0	G	A
Changthangi	s67814.1	X	53213007	0	A	G
Changthangi	DU322639_600.1	X	53231464	0	A	C
Changthangi	s27938.1	X	53275559	0	A	G
Changthangi	s44901.1	X	53434390	0	G	A
Changthangi	s23447.1	X	53456923	0	0	G
Changthangi	OARX_51487346.1	X	53578823	0	G	A
Changthangi	s08251.1	X	53602112	0	A	G
Changthangi	OARX_51294776.1	X	53756339	0	A	C
Changthangi	s27837.1	X	53825247	0	A	G
Changthangi	s39212.1	X	53852735	0	G	A
Changthangi	oar3_OARX_53905939	X	53905939	0	G	A
Changthangi	OARX_51020466.1	X	54024287	0	G	A
Changthangi	OARX_50965739.1	X	54071076	0	C	G
Changthangi	OARX_50928681.1	X	54108359	0	G	A
Changthangi	OARX_50921852.1	X	54114793	0	G	A
Changthangi	OARX_50862265.1	X	54175737	0	G	A
Changthangi	s75780.1	X	54216498	0	A	G
Changthangi	oar3_OARX_54296800	X	54296800	0	A	G
Changthangi	s46269.1	X	54382888	0	C	A
Changthangi	OARX_59194976.1	X	55788390	0	G	A
Changthangi	OARX_59257971.1	X	55840148	0	G	A
Changthangi	OARX_59327581.1	X	55909305	0	A	C
Changthangi	OARX_59383635.1	X	55937193	0	A	G
Changthangi	OARX_59571364.1	X	56153635	0	A	G
Changthangi	OARX_59578440.1	X	56165053	0	G	A
Changthangi	OARX_59912586.1	X	56538556	0	G	A
Changthangi	OARX_60264325.1	X	56708566	0	A	G
Changthangi	oar3_OARX_56741416	X	56741416	0	A	G
Changthangi	OARX_60238540.1	X	56827620	0	G	A
Changthangi	OARX_60643489.1	X	57184172	0	A	G
Changthangi	OARX_61205502.1	X	57902940	0	A	G
Changthangi	DU372455_541.1	X	58000213	0	A	G
Changthangi	s74272.1	X	58128653	0	G	A
Changthangi	oar3_OARX_58160209	X	58160209	0	A	G
Changthangi	s61445.1	X	58192278	0	A	G
Changthangi	oar3_OARX_58202482	X	58202482	0	A	G
Changthangi	oar3_OARX_58346644	X	58346644	0	A	G
Changthangi	s17715.1	X	58378254	0	G	A
Changthangi	s50040.1	X	58432132	0	G	A
Changthangi	s55517.1	X	58481391	0	A	G
Changthangi	OARX_61737376.1	X	58498141	0	A	G
Changthangi	OARX_61745327.1	X	58506054	0	A	C
Changthangi	OARX_61843689.1	X	58604868	0	A	G
Changthangi	oar3_OARX_58642295	X	58642295	0	G	A
Changthangi	oar3_OARX_58683335	X	58683335	0	G	A
Changthangi	s54765.1	X	58734745	0	A	G
Changthangi	s33439.1	X	58797242	0	G	A
Changthangi	s05153.1	X	58964015	0	0	A
Changthangi	s54281.1	X	58993959	0	A	G
Changthangi	s64486.1	X	59045780	0	G	A
Changthangi	OARX_65001221.1	X	59277325	0	G	A
Changthangi	s23593.1	X	59523092	0	G	A
Changthangi	OARX_62844884.1	X	59689961	0	G	A
Changthangi	s22414.1	X	59746477	0	A	G
Changthangi	OARX_62987540.1	X	59834279	0	G	C
Changthangi	OARX_63114333.1	X	59947917	0	G	A
Changthangi	DU466896_396.1	X	60033646	0	G	A
Changthangi	OARX_63233390_X.1	X	60071643	0	A	G
Changthangi	OARX_63240964.1	X	60083154	0	A	C
Changthangi	OARX_63276879.1	X	60127235	0	T	A
Changthangi	s51843.1	X	60315229	0	A	G
Changthangi	OARX_63571789.1	X	60424702	0	A	G
Changthangi	OARX_63611179.1	X	60463933	0	A	T
Changthangi	OARX_63707921.1	X	60566703	0	A	G
Changthangi	OARX_63797403.1	X	60640247	0	G	A
Changthangi	OARX_64137688.1	X	60784769	0	A	G
Changthangi	OARX_65037918.1	X	61008432	0	G	C
Changthangi	OARX_65030113.1	X	61011930	0	A	G
Changthangi	oar3_OARX_61048454	X	61048454	0	G	A
Changthangi	OARX_64628601.1	X	61166325	0	G	A
Changthangi	s72987.1	X	61219813	0	G	A
Changthangi	oar3_OARX_61273920	X	61273920	0	A	C
Changthangi	s55080.1	X	61295149	0	A	G
Changthangi	s59791.1	X	61317831	0	G	A
Changthangi	OARX_64878398.1	X	61406804	0	G	A
Changthangi	DU416019_285.1	X	61619311	0	A	G
Changthangi	s19991.1	X	61784546	0	G	A
Changthangi	OARUn.576_125958.1	X	62078266	0	A	T
Changthangi	OARX_65098948.1	X	62195930	0	G	A
Changthangi	OARX_65208811.1	X	62294477	0	A	G
Changthangi	OARX_65324250.1	X	62406040	0	0	A
Changthangi	OARX_65501843.1	X	62603922	0	0	A
Changthangi	OARX_65525766.1	X	62625832	0	G	A
Changthangi	OARX_65809289.1	X	62888266	0	A	G
Changthangi	OARX_66060588_X.1	X	63131467	0	A	C
Changthangi	OARX_66123878.1	X	63182474	0	G	A
Changthangi	s38753.1	X	63226780	0	A	G
Changthangi	s50909.1	X	63630655	0	A	G
Changthangi	OARX_66841249.1	X	64130557	0	G	A
Changthangi	DU189586_521.1	X	64215878	0	A	G
Changthangi	OARX_5584397.1	X	64910713	0	A	G
Changthangi	OARX_67322374.1	X	65497632	0	G	A
Changthangi	OARX_67423871.1	X	65586579	0	A	C
Changthangi	s41698.1	X	69551294	0	A	G
Changthangi	DU400878_520.1	X	73847207	0	G	A
Changthangi	OARX_71592298.1	X	73893601	0	C	A
Changthangi	OARUn.958_112118.1	X	74340562	0	A	G
Changthangi	OARX_72164491.1	X	74388397	0	G	A
Changthangi	OARX_72236232.1	X	74464263	0	G	A
Changthangi	OARX_72263548.1	X	74498463	0	G	A
Changthangi	OARX_72351736.1	X	74590448	0	A	C
Changthangi	s06937.1	X	75086585	0	A	G
Changthangi	oar3_OARX_75327494	X	75327494	0	A	G
Changthangi	s47072.1	X	75948025	0	G	A
Changthangi	s29549.1	X	76021961	0	A	G
Changthangi	OARX_6901932.1	X	76176835	0	G	A
Changthangi	s25326.1	X	76312789	0	G	A
Changthangi	oar3_OARX_77181189	X	77181189	0	G	A
Changthangi	OARX_97352456.1	X	77345654	0	A	C
Changthangi	OARX_97380680.1	X	77374659	0	0	G
Changthangi	s42548.1	X	77480350	0	0	G
Changthangi	OARX_97512438.1	X	77506859	0	0	G
Changthangi	s43107.1	X	77617875	0	0	G
Changthangi	OARX_97709391.1	X	77675250	0	A	G
Changthangi	OARX_97737734.1	X	77703959	0	A	G
Changthangi	oar3_OARX_77855853	X	77855853	0	A	G
Changthangi	s32457.1	X	77862416	0	A	C
Changthangi	s44107.1	X	77903961	0	G	A
Changthangi	s47111.1	X	77973269	0	A	G
Changthangi	OARX_98047198.1	X	77998934	0	A	G
Changthangi	s46564.1	X	78042172	0	A	G
Changthangi	s50831.1	X	78281314	0	A	G
Changthangi	s50055.1	X	78305536	0	A	G
Changthangi	OARX_98312534.1	X	78353035	0	G	A
Changthangi	OARX_98350315.1	X	78400548	0	G	C
Changthangi	OARX_98394269.1	X	78441778	0	A	G
Changthangi	s26595.1	X	78537155	0	A	C
Changthangi	OARX_98505111_X.1	X	78596678	0	G	A
Changthangi	OARX_98622500.1	X	78651645	0	G	A
Changthangi	OARX_98649121.1	X	78679797	0	A	G
Changthangi	OARX_98701611.1	X	78734339	0	G	A
Changthangi	OARX_98758666.1	X	78787215	0	C	A
Changthangi	OARX_98843759.1	X	78873332	0	A	G
Changthangi	oar3_OARX_78972547	X	78972547	0	A	C
Changthangi	s29524.1	X	78990724	0	G	A
Changthangi	OARX_118303785.1	X	79075581	0	A	G
Changthangi	oar3_OARX_79137159	X	79137159	0	A	G
Changthangi	DU435115_188.1	X	79200276	0	C	A
Changthangi	OARX_118724712.1	X	79209020	0	A	G
Changthangi	OARX_118770487.1	X	79254491	0	A	G
Changthangi	s26339.1	X	79293216	0	G	A
Changthangi	OARX_118887238.1	X	79390183	0	G	A
Changthangi	OARX_99017056.1	X	79432243	0	G	A
Changthangi	OARX_99054085_X.1	X	79465898	0	G	A
Changthangi	oar3_OARX_79546575	X	79546575	0	G	A
Changthangi	s15891.1	X	79553683	0	A	G
Changthangi	OARX_99182568.1	X	79569975	0	A	G
Changthangi	s26005.1	X	79650184	0	A	G
Changthangi	s26280.1	X	79702349	0	G	A
Changthangi	s57473.1	X	79793002	0	G	A
Changthangi	s12092.1	X	79906615	0	G	A
Changthangi	s49477.1	X	80074027	0	A	G
Changthangi	OARX_103137221.1	X	80098245	0	A	G
Changthangi	OARX_103197673.1	X	80159027	0	G	A
Changthangi	OARX_103255437.1	X	80214700	0	A	G
Changthangi	s46003.1	X	80222479	0	A	G
Changthangi	s04099.1	X	80272254	0	G	A
Changthangi	OARX_103335459.1	X	80295903	0	G	A
Changthangi	OARX_103378386.1	X	80338099	0	G	A
Changthangi	s38239.1	X	80374337	0	A	G
Changthangi	s55183.1	X	80401329	0	0	G
Changthangi	OARX_103524806.1	X	80477985	0	G	A
Changthangi	s74345.1	X	80504194	0	A	G
Changthangi	OARX_103559964.1	X	80516172	0	A	G
Changthangi	OARX_103609228.1	X	80564695	0	A	G
Changthangi	s74637.1	X	80613207	0	G	A
Changthangi	OARX_103678943.1	X	80636031	0	G	A
Changthangi	s12754.1	X	80678107	0	A	G
Changthangi	s20995.1	X	81219825	0	A	T
Changthangi	s66303.1	X	81318028	0	G	A
Changthangi	OARX_101233724.1	X	81372397	0	A	C
Changthangi	s34323.1	X	81378993	0	G	A
Changthangi	OARX_101276703.1	X	81412252	0	G	A
Changthangi	OARX_101330524.1	X	81456144	0	A	G
Changthangi	OARX_101340408.1	X	81466116	0	G	A
Changthangi	oar3_OARX_81571053	X	81571053	0	G	A
Changthangi	OARX_101475197.1	X	81612201	0	G	A
Changthangi	OARX_101512543.1	X	81648986	0	G	A
Changthangi	OARX_101561365.1	X	81697365	0	G	A
Changthangi	OARX_101587181.1	X	81721991	0	A	G
Changthangi	s52811.1	X	81820041	0	G	A
Changthangi	oar3_OARX_81836592	X	81836592	0	G	A
Changthangi	s44053.1	X	81859518	0	A	G
Changthangi	OARX_101943300.1	X	82082389	0	C	G
Changthangi	s44247.1	X	82144384	0	G	A
Changthangi	OARX_102028326.1	X	82170076	0	G	A
Changthangi	OARX_102062645.1	X	82204175	0	A	C
Changthangi	OARX_102098117.1	X	82238201	0	A	G
Changthangi	OARX_102128134.1	X	82272565	0	A	G
Changthangi	OARX_102187315.1	X	82326036	0	A	G
Changthangi	OARX_102234369.1	X	82375233	0	A	G
Changthangi	OARX_102259548.1	X	82397282	0	A	G
Changthangi	OARX_102285777.1	X	82424342	0	A	G
Changthangi	OARX_102373562.1	X	82512977	0	G	A
Changthangi	oar3_OARX_82712108	X	82712108	0	G	A
Changthangi	OARX_102576796.1	X	82748450	0	A	G
Changthangi	OARX_102620828.1	X	82796975	0	A	C
Changthangi	OARX_102654502.1	X	82837158	0	G	A
Changthangi	OARX_102676774.1	X	82859921	0	A	C
Changthangi	OARX_102847527.1	X	82967024	0	G	A
Changthangi	OARX_102896730.1	X	83015067	0	A	G
Changthangi	OARX_102920566.1	X	83046580	0	A	G
Changthangi	OARX_102961116.1	X	83092522	0	A	G
Changthangi	OARX_102996728.1	X	83122678	0	G	A
Changthangi	OARX_104212127.1	X	83220169	0	A	C
Changthangi	OARX_104184983.1	X	83275551	0	A	G
Changthangi	s32144.1	X	83297265	0	A	G
Changthangi	OARX_104101047.1	X	83340092	0	A	G
Changthangi	OARX_103999250.1	X	83443197	0	A	G
Changthangi	OARX_103934729.1	X	83501497	0	G	A
Changthangi	s20811.1	X	83768408	0	G	A
Changthangi	OARX_104301327.1	X	83895513	0	G	A
Changthangi	OARX_104262179.1	X	83933647	0	A	C
Changthangi	s06458.1	X	84150572	0	A	G
Changthangi	oar3_OARX_84307497	X	84307497	0	A	C
Changthangi	OARX_105010088.1	X	84617690	0	A	C
Changthangi	OARX_105029577.1	X	84622558	0	G	A
Changthangi	OARX_105082728.1	X	84674602	0	G	C
Changthangi	OARX_105101318.1	X	84697547	0	A	T
Changthangi	OARX_105162278.1	X	84774417	0	A	G
Changthangi	OARX_105936332.1	X	85313718	0	G	A
Changthangi	OARX_105754749.1	X	85379992	0	A	G
Changthangi	OARX_105818480.1	X	85468820	0	A	G
Changthangi	s19301.1	X	85498920	0	G	A
Changthangi	OARX_105885515.1	X	85519577	0	A	G
Changthangi	OARX_105905765.1	X	85538780	0	C	A
Changthangi	OARX_106069046.1	X	85670129	0	A	C
Changthangi	OARX_106379624.1	X	85999847	0	A	G
Changthangi	s23511.1	X	86061220	0	A	G
Changthangi	OARX_106445652.1	X	86069233	0	G	A
Changthangi	OARX_106495830.1	X	86115378	0	G	A
Changthangi	OARX_106502295.1	X	86122607	0	A	G
Changthangi	OARX_106555138.1	X	86242494	0	A	G
Changthangi	OARX_106614691.1	X	86310550	0	G	C
Changthangi	OARX_106722016.1	X	86850510	0	A	G
Changthangi	OARX_106780979.1	X	86909468	0	G	A
Changthangi	s51310.1	X	86937827	0	A	G
Changthangi	OARX_106812901.1	X	86945127	0	G	A
Changthangi	OARX_106873663.1	X	87005827	0	A	G
Changthangi	OARX_106888543.1	X	87021943	0	G	A
Changthangi	OARX_106976757.1	X	87109106	0	A	G
Changthangi	OARX_107023858.1	X	87156952	0	A	G
Changthangi	OARX_107058174.1	X	87185080	0	C	A
Changthangi	OARX_107094834.1	X	87217764	0	A	G
Changthangi	OARX_107127374.1	X	87247898	0	A	G
Changthangi	OARX_107205634.1	X	87323876	0	0	A
Changthangi	OARX_107236952.1	X	87355159	0	G	A
Changthangi	OARX_107298804.1	X	87410242	0	G	A
Changthangi	OARX_107304730.1	X	87417616	0	A	G
Changthangi	OARX_107637867.1	X	87832897	0	A	G
Changthangi	OARX_107669130.1	X	87865893	0	G	C
Changthangi	s51128.1	X	88018736	0	G	A
Changthangi	OARX_107821331.1	X	88046029	0	C	A
Changthangi	OARX_107840506.1	X	88064927	0	G	A
Changthangi	s29949.1	X	88236599	0	A	G
Changthangi	OARX_108414989.1	X	88589176	0	C	A
Changthangi	OARX_108427445.1	X	88601222	0	A	G
Changthangi	OARX_108475651.1	X	88708188	0	A	G
Changthangi	OARX_108639305.1	X	88829326	0	A	C
Changthangi	OARX_108658625.1	X	88848825	0	G	C
Changthangi	OARX_108789735.1	X	88977569	0	A	C
Changthangi	OARX_108855097.1	X	89049305	0	A	G
Changthangi	OARX_108893660.1	X	89074045	0	A	G
Changthangi	OARX_108993743.1	X	89097829	0	G	A
Changthangi	OARX_108965768.1	X	89124340	0	A	G
Changthangi	OARX_108932732.1	X	89148925	0	A	G
Changthangi	OARX_109082678_X.1	X	89184017	0	G	A
Changthangi	OARX_109181441.1	X	89276832	0	A	G
Changthangi	OARX_109200876.1	X	89327237	0	A	G
Changthangi	OARX_109386868.1	X	89520864	0	A	G
Changthangi	s38728.1	X	89551953	0	A	C
Changthangi	OARX_109443858.1	X	89580949	0	G	A
Changthangi	OARX_109487401.1	X	89621322	0	A	G
Changthangi	OARX_109545230.1	X	89682811	0	A	G
Changthangi	s09170.1	X	89696111	0	G	A
Changthangi	OARX_109619990.1	X	89752658	0	G	A
Changthangi	OARX_109825816.1	X	89897879	0	G	A
Changthangi	OARX_109845023.1	X	89916565	0	A	G
Changthangi	OARUn.874_80901.1	X	90451901	0	A	G
Changthangi	s23547.1	X	90552657	0	G	A
Changthangi	OARUn.432_64170.1	X	90682804	0	A	C
Changthangi	OARX_109922971.1	X	90782534	0	A	G
Changthangi	OARX_110184293_X.1	X	90973799	0	A	G
Changthangi	s71305.1	X	91003337	0	G	A
Changthangi	s65214.1	X	91153152	0	0	G
Changthangi	s53196.1	X	91165353	0	G	A
Changthangi	OARX_110420444_X.1	X	91199311	0	G	A
Changthangi	OARX_110496762.1	X	91284477	0	G	A
Changthangi	s10353.1	X	91339403	0	G	A
Changthangi	OARX_110594072.1	X	91375249	0	A	G
Changthangi	s59064.1	X	91407110	0	G	A
Changthangi	DU515244_528.1	X	91430746	0	G	A
Changthangi	s71449.1	X	91457111	0	A	G
Changthangi	OARX_110738281.1	X	91499313	0	C	A
Changthangi	OARX_110792720.1	X	91554822	0	A	C
Changthangi	OARX_110838676.1	X	91599532	0	A	G
Changthangi	OARX_110869172.1	X	91626645	0	G	A
Changthangi	OARX_110941776.1	X	91700255	0	A	C
Changthangi	OARX_110992791.1	X	91749367	0	C	A
Changthangi	s30041.1	X	91781052	0	A	G
Changthangi	OARX_111110978.1	X	91843044	0	A	C
Changthangi	OARX_111190102.1	X	91922448	0	A	G
Changthangi	OARX_111306030.1	X	92041520	0	A	G
Changthangi	OARX_111349974.1	X	92085118	0	G	A
Changthangi	OARX_111386041.1	X	92125521	0	G	A
Changthangi	OARX_111424482.1	X	92149309	0	G	A
Changthangi	OARX_111462941.1	X	92186262	0	0	G
Changthangi	OARX_111523132.1	X	92236618	0	T	A
Changthangi	OARX_111575175.1	X	92283876	0	A	G
Changthangi	OARX_114054710.1	X	92339124	0	A	G
Changthangi	OARX_114100188.1	X	92387372	0	A	G
Changthangi	OARX_114129627_X.1	X	92416419	0	A	G
Changthangi	OARX_114161048.1	X	92446676	0	0	A
Changthangi	s39064.1	X	92463476	0	G	C
Changthangi	OARX_114322593.1	X	92600708	0	A	G
Changthangi	OARX_114352662.1	X	92631805	0	G	A
Changthangi	OARX_114431127.1	X	92695723	0	A	G
Changthangi	OARX_114489693.1	X	92742937	0	A	G
Changthangi	OARX_114499659.1	X	92754242	0	A	G
Changthangi	OARX_114537909_X.1	X	92781099	0	G	A
Changthangi	s04229.1	X	92812441	0	G	A
Changthangi	OARX_114576371.1	X	92821203	0	A	G
Changthangi	OARX_114693376.1	X	92932611	0	G	A
Changthangi	OARX_114779008.1	X	93007987	0	A	G
Changthangi	OARX_114805072.1	X	93032821	0	G	A
Changthangi	OARX_114872376.1	X	93099924	0	0	G
Changthangi	DU365365_347.1	X	93153613	0	A	C
Changthangi	OARX_114953976.1	X	93179677	0	G	A
Changthangi	OARX_115080641.1	X	93306498	0	G	A
Changthangi	OARX_115093283.1	X	93319496	0	A	G
Changthangi	OARX_115104454.1	X	93331134	0	G	A
Changthangi	OARX_115157818.1	X	93382772	0	A	C
Changthangi	OARX_115205577.1	X	93429509	0	A	G
Changthangi	OARX_115311000.1	X	93539351	0	A	G
Changthangi	OARX_115352374.1	X	93580721	0	A	C
Changthangi	OARX_115405200.1	X	93641053	0	G	A
Changthangi	OARX_115528761.1	X	93773602	0	G	A
Changthangi	s36498.1	X	93878498	0	G	A
Changthangi	OARX_115665260.1	X	93911738	0	G	A
Changthangi	OARX_115767547.1	X	93995460	0	G	A
Changthangi	OARX_115792016.1	X	94019154	0	G	A
Changthangi	OARX_116055833.1	X	94267440	0	A	G
Changthangi	OARX_116116277.1	X	94320826	0	A	G
Changthangi	OARX_116493570.1	X	94628879	0	G	A
Changthangi	OARX_116720248.1	X	94964633	0	G	A
Changthangi	OARX_116737201.1	X	94981432	0	A	G
Changthangi	OARX_116773551.1	X	95021956	0	G	A
Changthangi	OARX_116844747.1	X	95089224	0	G	A
Changthangi	oar3_OARX_95421127	X	95421127	0	C	A
Changthangi	s01718.1	X	95781752	0	G	A
Changthangi	OARX_117569024.1	X	95844361	0	C	A
Changthangi	OARX_117613328.1	X	95887629	0	A	G
Changthangi	OARX_117647840_X.1	X	95918958	0	A	C
Changthangi	OARX_117671978.1	X	95941151	0	A	G
Changthangi	OARX_117790873.1	X	96052210	0	A	G
Changthangi	OARX_117997553_X.1	X	96253450	0	A	G
Changthangi	OARX_118061045.1	X	96317715	0	A	G
Changthangi	OARX_118162943.1	X	96414105	0	A	G
Changthangi	s49643.1	X	96920819	0	G	A
Changthangi	OARX_119235356.1	X	97115317	0	A	G
Changthangi	OARX_119308133.1	X	97194189	0	A	G
Changthangi	OARX_119370187.1	X	97252421	0	G	A
Changthangi	OARX_119405720.1	X	97285652	0	A	G
Changthangi	OARX_119423593.1	X	97306583	0	G	A
Changthangi	OARX_119461444.1	X	97350142	0	0	G
Changthangi	OARX_119492809.1	X	97380251	0	G	A
Changthangi	OARX_119510626.1	X	97397800	0	A	G
Changthangi	OARX_119702496.1	X	97542250	0	A	G
Changthangi	OARX_119727383.1	X	97567699	0	A	G
Changthangi	OARX_119762219.1	X	97603551	0	A	G
Changthangi	OARX_119825699_X.1	X	97667943	0	A	G
Changthangi	s11286.1	X	97748259	0	G	A
Changthangi	OARX_119953271.1	X	97793038	0	A	G
Changthangi	OARX_120110524.1	X	97947060	0	A	G
Changthangi	OARX_120155115.1	X	97993182	0	A	G
Changthangi	OARX_120191387.1	X	98021949	0	A	G
Changthangi	OARX_126406510.1	X	99065386	0	A	G
Changthangi	OARX_126370692.1	X	99102158	0	A	G
Changthangi	OARX_126323247.1	X	99149789	0	G	A
Changthangi	OARX_126267798.1	X	99206480	0	A	T
Changthangi	OARX_126170081.1	X	99302425	0	A	G
Changthangi	s12053.1	X	99323635	0	A	G
Changthangi	s41053.1	X	99405811	0	G	A
Changthangi	OARX_126032756.1	X	99455404	0	G	A
Changthangi	s05322.1	X	99530378	0	G	A
Changthangi	s22753.1	X	99726596	0	G	A
Changthangi	OARX_125711423_X.1	X	99865392	0	G	A
Changthangi	OARX_125632426.1	X	99940601	0	C	A
Changthangi	OARX_125616534.1	X	99956597	0	0	G
Changthangi	OARX_125571053.1	X	99996613	0	A	G
Changthangi	OARX_125516668.1	X	100055653	0	A	G
Changthangi	OARX_125425048.1	X	100145583	0	A	G
Changthangi	OARX_125318332.1	X	100237837	0	A	G
Changthangi	OARX_125309932.1	X	100245765	0	G	A
Changthangi	s39503.1	X	100299999	0	A	G
Changthangi	s52126.1	X	100340137	0	A	G
Changthangi	OARX_125130516.1	X	100425156	0	G	A
Changthangi	OARX_125084587.1	X	100474082	0	G	A
Changthangi	OARX_125057668.1	X	100514641	0	C	A
Changthangi	OARX_125044988.1	X	100528609	0	G	A
Changthangi	OARX_125031440.1	X	100546822	0	G	A
Changthangi	OARX_124978161.1	X	100593817	0	G	A
Changthangi	OARX_124970841.1	X	100602007	0	A	G
Changthangi	OARX_124895181.1	X	100678099	0	G	A
Changthangi	OARX_124847482.1	X	100726775	0	A	G
Changthangi	OARX_124785484.1	X	100786986	0	A	G
Changthangi	OARX_124733388.1	X	100832239	0	A	G
Changthangi	OARX_124698743.1	X	100867710	0	G	A
Changthangi	OARX_124609231.1	X	100953572	0	A	G
Changthangi	OARX_124587487.1	X	100973121	0	A	G
Changthangi	oar3_OARX_101053848	X	101053848	0	G	A
Changthangi	OARX_124453154.1	X	101105334	0	A	C
Changthangi	s40966.1	X	101128167	0	A	G
Changthangi	OARX_124402618.1	X	101150899	0	A	G
Changthangi	OARX_124339688.1	X	101388351	0	G	A
Changthangi	OARX_124202789.1	X	101504829	0	A	G
Changthangi	s69605.1	X	101511051	0	A	G
Changthangi	OARX_124109117.1	X	101603112	0	A	G
Changthangi	OARX_124099941.1	X	101612322	0	A	G
Changthangi	OARX_124092052.1	X	101618749	0	G	A
Changthangi	OARX_124055111.1	X	101659746	0	A	G
Changthangi	OARX_123999513.1	X	101716430	0	A	G
Changthangi	OARX_123908719.1	X	101809388	0	G	A
Changthangi	OARX_123880994.1	X	101837448	0	A	G
Changthangi	s55516.1	X	101866885	0	A	G
Changthangi	OARX_123816278.1	X	101896177	0	A	G
Changthangi	OARX_123769039.1	X	101959215	0	G	A
Changthangi	OARX_123732583.1	X	101998765	0	T	A
Changthangi	OARX_123690029.1	X	102041904	0	C	A
Changthangi	DU487488_662.1	X	102417415	0	A	G
Changthangi	s27905.1	X	102712016	0	C	A
Changthangi	s17286.1	X	103279513	0	G	A
Changthangi	OARX_122571365.1	X	103382597	0	G	A
Changthangi	OARX_122522511.1	X	103443160	0	G	A
Changthangi	OARX_122489052.1	X	103507823	0	A	G
Changthangi	oar3_OARX_103519449	X	103519449	0	A	G
Changthangi	s29254.1	X	103539816	0	A	G
Changthangi	OARX_122403019.1	X	103594920	0	G	A
Changthangi	OARX_122339558.1	X	103659583	0	A	G
Changthangi	OARX_122314303.1	X	103684328	0	G	A
Changthangi	OARX_122258807.1	X	103737280	0	G	A
Changthangi	OARX_122134724.1	X	103848044	0	C	A
Changthangi	OARX_121995198.1	X	104006689	0	A	C
Changthangi	OARX_121839918.1	X	104201370	0	A	G
Changthangi	OARX_121809968.1	X	104230334	0	G	A
Changthangi	OARX_120373463.1	X	104523497	0	G	A
Changthangi	OARX_120409273.1	X	104555477	0	A	C
Changthangi	OARX_120426901.1	X	104575713	0	A	G
Changthangi	OARX_120478341.1	X	104618754	0	G	A
Changthangi	s59231.1	X	104651574	0	A	G
Changthangi	OARX_120562732.1	X	104715504	0	G	A
Changthangi	OARX_120573426.1	X	104726190	0	G	A
Changthangi	OARX_120706037.1	X	104864563	0	A	G
Changthangi	OARX_120856179.1	X	105030577	0	A	T
Changthangi	OARX_120893024.1	X	105077439	0	G	A
Changthangi	OARX_120910363.1	X	105095878	0	G	C
Changthangi	s45132.1	X	105140228	0	C	A
Changthangi	OARX_120998827.1	X	105184061	0	A	G
Changthangi	OARX_121076593.1	X	105264314	0	A	C
Changthangi	OARX_121097572.1	X	105284809	0	G	A
Changthangi	OARX_121157013.1	X	105352114	0	A	G
Changthangi	OARX_121227759.1	X	105413885	0	A	T
Changthangi	OARX_121272018.1	X	105436639	0	C	A
Changthangi	OARX_121307417.1	X	105474997	0	A	C
Changthangi	OARX_121352349_X.1	X	105531812	0	G	A
Changthangi	OARX_121406229.1	X	105590834	0	G	A
Changthangi	OARX_121589828.1	X	105794865	0	G	A
Changthangi	OARX_121598412.1	X	105810459	0	A	G
Changthangi	OARX_121608149.1	X	105817051	0	A	G
Changthangi	OARX_121724022.1	X	105969024	0	A	C
Changthangi	OARX_113525578.1	X	106722323	0	G	A
Changthangi	s11827.1	X	106765260	0	A	G
Changthangi	OARX_113453324.1	X	106810635	0	G	A
Changthangi	OARX_113386412.1	X	106907148	0	C	A
Changthangi	OARX_113373957.1	X	106918729	0	G	A
Changthangi	s54349.1	X	106952443	0	G	A
Changthangi	OARX_113305737.1	X	106984364	0	G	A
Changthangi	OARX_113274860.1	X	107014662	0	A	G
Changthangi	OARX_113214394.1	X	107075131	0	G	A
Changthangi	OARX_113174546.1	X	107117992	0	A	G
Changthangi	OARX_113078192.1	X	107196240	0	A	G
Changthangi	OARX_113035178.1	X	107242205	0	C	A
Changthangi	DU275403_434.1	X	107382577	0	G	A
Changthangi	OARX_112854991_X.1	X	107418129	0	A	G
Changthangi	OARX_112825323.1	X	107444526	0	C	A
Changthangi	OARX_112805650.1	X	107464938	0	A	G
Changthangi	OARX_112754622.1	X	107515816	0	C	G
Changthangi	OARX_112730737.1	X	107548035	0	A	C
Changthangi	s17468.1	X	107559499	0	A	C
Changthangi	s14505.1	X	107592719	0	G	A
Changthangi	OARX_112600953.1	X	107674883	0	G	A
Changthangi	OARX_112464882.1	X	107809755	0	A	G
Changthangi	OARX_112416866.1	X	107819995	0	G	A
Changthangi	OARX_112404834.1	X	107832036	0	G	A
Changthangi	OARX_112372010.1	X	107861618	0	A	C
Changthangi	DU498640_321.1	X	107865244	0	A	G
Changthangi	OARX_112321655.1	X	107906193	0	G	A
Changthangi	OARX_112125237.1	X	108106600	0	G	A
Changthangi	OARX_112080360.1	X	108151601	0	G	C
Changthangi	s45030.1	X	108183432	0	A	T
Changthangi	s37016.1	X	108277747	0	G	A
Changthangi	OARX_111907035.1	X	108330402	0	G	A
Changthangi	DU232159_227.1	X	108607910	0	A	G
Changthangi	s09090.1	X	109188107	0	G	A
Changthangi	s53671.1	X	109281468	0	A	C
Changthangi	s59511.1	X	109319439	0	A	G
Changthangi	s42604.1	X	109819549	0	A	G
Changthangi	s47155.1	X	109957981	0	A	G
Changthangi	s44227.1	X	110158481	0	C	A
Changthangi	s13516.1	X	110718373	0	G	A
Changthangi	s08752.1	X	111409067	0	C	A
Changthangi	s06965.1	X	111507178	0	0	A
Changthangi	OARX_128836973.1	X	111686987	0	A	G
Changthangi	OARX_128881696.1	X	111723240	0	C	A
Changthangi	OARX_128945275.1	X	111778278	0	A	G
Changthangi	s25630.1	X	111805476	0	G	A
Changthangi	OARX_129007775.1	X	111841528	0	A	C
Changthangi	OARX_129059320.1	X	111883516	0	A	C
Changthangi	OARX_129095549.1	X	111919616	0	G	A
Changthangi	OARX_72822977.1	X	112805877	0	A	G
Changthangi	OARX_72985145.1	X	112864890	0	A	G
Changthangi	OARX_73014623.1	X	112896320	0	A	G
Changthangi	OARX_73028561.1	X	112909169	0	G	A
Changthangi	OARX_85338723.1	X	113936720	0	C	A
Changthangi	OARX_85386153.1	X	113968876	0	C	A
Changthangi	OARX_85406306.1	X	113985316	0	A	G
Changthangi	OARX_85483846.1	X	114052800	0	A	C
Changthangi	OARX_85511821.1	X	114078553	0	A	G
Changthangi	OARX_85534087.1	X	114099778	0	G	A
Changthangi	OARX_85579388.1	X	114145871	0	A	G
Changthangi	OARX_85664346.1	X	114253907	0	G	A
Changthangi	OARX_85734914.1	X	114340187	0	C	A
Changthangi	OARX_73629464.1	X	114824485	0	A	G
Changthangi	OARX_73686229.1	X	114886965	0	A	G
Changthangi	OARX_73701862.1	X	114902549	0	0	G
Changthangi	OARX_73717778.1	X	114918904	0	A	G
Changthangi	OARX_73769365.1	X	114980225	0	A	G
Changthangi	s33410.1	X	115018561	0	G	A
Changthangi	OARX_74042896.1	X	115203107	0	G	A
Changthangi	OARX_74277156.1	X	115391330	0	A	G
Changthangi	OARX_74337718.1	X	115447238	0	A	C
Changthangi	OARX_74393538.1	X	115497524	0	G	C
Changthangi	OARX_74419004.1	X	115527029	0	G	A
Changthangi	OARX_74459953.1	X	115559509	0	A	G
Changthangi	OARX_74541037.1	X	115691126	0	G	A
Changthangi	s75962.1	X	115715475	0	A	G
Changthangi	250506CS3900539000001_471.1	X	115765957	0	A	G
Changthangi	oar3_OARX_115778531	X	115778531	0	A	G
Changthangi	OARX_74662147.1	X	115806212	0	G	A
Changthangi	OARX_74706266.1	X	115845461	0	0	A
Changthangi	OARX_74828607.1	X	115953615	0	G	A
Changthangi	OARX_74923472.1	X	116171054	0	G	A
Changthangi	OARUn.1452_18691.1	X	116192486	0	G	A
Changthangi	OARUn.1452_13109.1	X	116198419	0	A	C
Changthangi	OARX_75087090.1	X	116289144	0	A	C
Changthangi	OARX_75135131.1	X	116313435	0	G	A
Changthangi	s04722.1	X	116336209	0	0	A
Changthangi	OARX_75257260.1	X	116431830	0	G	A
Changthangi	s72944.1	X	116499285	0	G	A
Changthangi	s63659.1	X	116620264	0	G	A
Changthangi	OARX_75548381.1	X	116702465	0	A	G
Changthangi	s11584.1	X	116764837	0	A	G
Changthangi	OARX_75650109.1	X	116802663	0	A	G
Changthangi	OARX_75664535.1	X	116815566	0	C	A
Changthangi	s22255.1	X	116852334	0	C	A
Changthangi	OARX_75858603.1	X	116989520	0	G	A
Changthangi	OARX_75879873.1	X	117009711	0	G	A
Changthangi	OARX_75897416.1	X	117027645	0	G	A
Changthangi	OARX_75954534.1	X	117077639	0	G	A
Changthangi	OARX_75975749.1	X	117098309	0	G	A
Changthangi	OARX_76192158.1	X	117312054	0	A	G
Changthangi	OARX_76354330.1	X	117471846	0	G	A
Changthangi	OARX_76389260.1	X	117508900	0	G	A
Changthangi	s24415.1	X	117540152	0	G	A
Changthangi	OARX_76432979.1	X	117549205	0	G	A
Changthangi	OARX_76459539.1	X	117575209	0	G	A
Changthangi	s68662.1	X	117623654	0	C	A
Changthangi	OARX_76523631.1	X	117640189	0	A	G
Changthangi	OARX_76572936.1	X	117694642	0	G	A
Changthangi	s39817.1	X	117926683	0	G	A
Changthangi	OARX_77265209.1	X	117974755	0	0	G
Changthangi	OARX_77318524.1	X	118018281	0	A	G
Changthangi	OARX_77428384.1	X	118047467	0	C	A
Changthangi	OARX_77450647.1	X	118070364	0	G	A
Changthangi	OARX_77492598.1	X	118115657	0	A	G
Changthangi	OARX_77656772.1	X	118280327	0	A	G
Changthangi	OARX_77672346.1	X	118294698	0	G	A
Changthangi	OARX_77732488.1	X	118356693	0	A	G
Changthangi	OARX_77758767.1	X	118384741	0	A	G
Changthangi	s38997.1	X	118448739	0	C	A
Changthangi	OARX_77821943.1	X	118507394	0	G	C
Changthangi	OARX_77931764.1	X	118612094	0	A	C
Changthangi	s21669.1	X	118676955	0	C	A
Changthangi	OARX_78028955.1	X	118713268	0	G	A
Changthangi	OARX_78035854.1	X	118720226	0	A	G
Changthangi	OARX_78089621.1	X	118775069	0	G	A
Changthangi	OARX_78903642.1	X	118798684	0	A	G
Changthangi	oar3_OARX_118877198	X	118877198	0	C	A
Changthangi	OARX_78740611.1	X	118957880	0	G	A
Changthangi	OARX_78696595.1	X	118999994	0	A	G
Changthangi	OARX_78631468.1	X	119070230	0	G	A
Changthangi	OARX_78616287.1	X	119082361	0	G	A
Changthangi	OARX_78584539.1	X	119112939	0	G	A
Changthangi	OARX_78504400.1	X	119185281	0	0	A
Changthangi	OARX_78473956_X.1	X	119219678	0	G	A
Changthangi	OARX_78415093.1	X	119284654	0	A	C
Changthangi	OARX_78380875.1	X	119313115	0	0	G
Changthangi	s32042.1	X	119388741	0	A	G
Changthangi	OARX_78232119.1	X	119457125	0	A	G
Changthangi	OARX_78222056.1	X	119467562	0	G	A
Changthangi	OARX_78197954.1	X	119492002	0	G	A
Changthangi	OARX_78152672.1	X	119537802	0	A	G
Changthangi	OARX_78959608.1	X	119594439	0	G	A
Changthangi	OARX_78982967.1	X	119621271	0	G	A
Changthangi	OARX_79152365.1	X	119792391	0	A	G
Changthangi	oar3_OARX_119891530	X	119891530	0	A	G
Changthangi	OARX_79293639.1	X	119907541	0	G	A
Changthangi	OARX_79350656.1	X	119965977	0	0	G
Changthangi	OARX_79396841.1	X	120016262	0	A	G
Changthangi	s35774.1	X	120058762	0	C	A
Changthangi	OARX_79448969.1	X	120068427	0	G	A
Changthangi	oar3_OARX_120199192	X	120199192	0	G	A
Changthangi	oar3_OARX_120381221	X	120381221	0	A	G
Changthangi	s69242.1	X	120655634	0	G	A
Changthangi	s17903.1	X	120684300	0	G	A
Changthangi	s48162.1	X	120752246	0	A	C
Changthangi	s40094.1	X	120866091	0	A	G
Changthangi	s29291.1	X	120966671	0	A	G
Changthangi	OARX_80520919.1	X	121343870	0	G	A
Changthangi	OARX_80565707.1	X	121391645	0	C	G
Changthangi	DU240765_244.1	X	121439985	0	G	A
Changthangi	OARX_80686953.1	X	121504847	0	A	G
Changthangi	s15711.1	X	121637895	0	A	G
Changthangi	s48236.1	X	121643308	0	G	A
Changthangi	s48591.1	X	121717089	0	G	A
Changthangi	OARX_81112725.1	X	121771377	0	C	G
Changthangi	OARX_81029058.1	X	121815444	0	G	A
Changthangi	OARX_81017616.1	X	121825656	0	C	A
Changthangi	s28564.1	X	121902361	0	A	G
Changthangi	s26335.1	X	121990588	0	A	G
Changthangi	OARX_84464739.1	X	122120989	0	A	G
Changthangi	OARX_84431875.1	X	122164772	0	A	G
Changthangi	OARX_84396258.1	X	122201529	0	G	A
Changthangi	OARX_84338138.1	X	122254995	0	G	A
Changthangi	oar3_OARX_122303701	X	122303701	0	A	G
Changthangi	OARX_84212352_X.1	X	122363131	0	G	A
Changthangi	OARX_84195922.1	X	122379779	0	G	A
Changthangi	OARX_84149219.1	X	122423665	0	A	G
Changthangi	OARX_84110445.1	X	122448060	0	A	C
Changthangi	OARX_83876937.1	X	122497598	0	G	A
Changthangi	OARX_60703911.1	X	122581808	0	0	G
Changthangi	OARX_83773452.1	X	122707239	0	G	A
Changthangi	OARX_83760443.1	X	122720211	0	A	G
Changthangi	OARX_83698455.1	X	122775971	0	A	T
Changthangi	OARX_83642813.1	X	122825556	0	G	A
Changthangi	s68313.1	X	122843492	0	A	C
Changthangi	oar3_OARX_122873974	X	122873974	0	G	A
Changthangi	s54806.1	X	123466859	0	C	A
Changthangi	OARX_82943742.1	X	123509754	0	A	G
Changthangi	OARX_82902165.1	X	123545228	0	G	A
Changthangi	OARX_82849213.1	X	123595831	0	A	G
Changthangi	DU428697_498.1	X	123619008	0	G	A
Changthangi	OARX_82755160.1	X	123687405	0	G	A
Changthangi	OARX_82738279.1	X	123699243	0	A	G
Changthangi	OARX_82628483.1	X	123791151	0	C	A
Changthangi	OARX_82566242.1	X	123857272	0	G	A
Changthangi	OARX_82499695.1	X	123928265	0	A	G
Changthangi	OARX_82456134.1	X	123975966	0	A	G
Changthangi	OARX_82418640.1	X	124009037	0	G	A
Changthangi	s34139.1	X	124028395	0	C	A
Changthangi	OARX_82373498.1	X	124063195	0	G	A
Changthangi	OARX_82319638.1	X	124117905	0	0	A
Changthangi	OARX_82293389.1	X	124142707	0	A	G
Changthangi	OARX_82254766.1	X	124177937	0	G	A
Changthangi	OARX_82237539.1	X	124199130	0	A	C
Changthangi	OARX_82205212.1	X	124231154	0	G	A
Changthangi	s32655.1	X	124303808	0	A	G
Changthangi	OARX_82064889.1	X	124380648	0	G	C
Changthangi	OARX_82005367.1	X	124443268	0	A	G
Changthangi	OARX_81899362.1	X	124552980	0	A	C
Changthangi	OARX_81857193.1	X	124597014	0	C	A
Changthangi	OARX_81842153.1	X	124611798	0	G	A
Changthangi	OARX_81807292.1	X	124645877	0	A	G
Changthangi	OARX_81758554.1	X	124708496	0	A	G
Changthangi	OARX_81713091.1	X	124753563	0	G	A
Changthangi	OARX_81674609.1	X	124785751	0	G	A
Changthangi	OARX_87726916.1	X	125012483	0	A	G
Changthangi	OARX_87619694.1	X	125105889	0	A	G
Changthangi	OARX_87598993.1	X	125125437	0	A	G
Changthangi	OARX_87544646.1	X	125169028	0	G	A
Changthangi	OARX_87506790.1	X	125198260	0	G	A
Changthangi	OARX_87324041.1	X	125352878	0	A	G
Changthangi	OARX_87273449.1	X	125408225	0	A	G
Changthangi	OARX_87217092_X.1	X	125449623	0	G	A
Changthangi	s10517.1	X	125506444	0	A	G
Changthangi	OARX_87110835.1	X	125562302	0	A	G
Changthangi	OARX_87058315.1	X	125617040	0	A	G
Changthangi	oar3_OARX_125636356	X	125636356	0	A	C
Changthangi	OARX_86997550.1	X	125658091	0	A	G
Changthangi	s06926.1	X	125698734	0	G	A
Changthangi	s09194.1	X	125808890	0	A	G
Changthangi	OARX_86777929.1	X	125871195	0	G	A
Changthangi	OARX_86740281.1	X	125910000	0	G	A
Changthangi	OARX_86699321.1	X	125945879	0	C	A
Changthangi	OARX_86633094.1	X	126047712	0	G	A
Changthangi	OARX_86548894.1	X	126122444	0	G	A
Changthangi	OARX_86525480.1	X	126143615	0	C	A
Changthangi	OARX_86516113.1	X	126160080	0	G	A
Changthangi	OARX_86468715_X.1	X	126192108	0	C	A
Changthangi	s44428.1	X	126481817	0	A	C
Changthangi	OARX_86216225.1	X	126515380	0	A	G
Changthangi	OARX_86280642.1	X	126555578	0	A	G
Changthangi	DU211594_392.1	X	126718479	0	A	C
Changthangi	OARX_87841793.1	X	126774054	0	A	C
Changthangi	OARX_87987834.1	X	126918755	0	A	G
Changthangi	s42467.1	X	126971487	0	G	A
Changthangi	OARX_88051650.1	X	126984389	0	G	A
Changthangi	OARX_88058957.1	X	126992139	0	C	A
Changthangi	OARX_88140694.1	X	127067697	0	G	A
Changthangi	OARX_88214758.1	X	127128907	0	A	C
Changthangi	OARX_88266152.1	X	127184661	0	A	G
Changthangi	OARX_88410255.1	X	127313063	0	C	A
Changthangi	OARX_88646756.1	X	127507782	0	C	A
Changthangi	OARX_88665373.1	X	127525531	0	G	A
Changthangi	OARX_88695514.1	X	127556709	0	G	A
Changthangi	OARX_88907191.1	X	127700591	0	A	G
Changthangi	OARX_88915058.1	X	127708614	0	A	G
Changthangi	OARX_89022750.1	X	127764692	0	A	G
Changthangi	DU278506_495.1	X	129091741	0	C	G
Changthangi	OAR16_49518698.1	X	129886913	0	C	A
Changthangi	OARX_83911613.1	X	129904356	0	G	A
Changthangi	OARX_90873153.1	X	130040217	0	C	A
Changthangi	OARX_90906078.1	X	130073481	0	A	G
Changthangi	OARX_90978320.1	X	130148789	0	G	A
Changthangi	s48537.1	X	130197398	0	G	A
Changthangi	OARX_91172883.1	X	130317050	0	A	G
Changthangi	OARX_91212655.1	X	130358405	0	A	G
Changthangi	OARX_91240608.1	X	130385742	0	C	A
Changthangi	OARX_91326772.1	X	130468741	0	A	G
Changthangi	OARX_91430115.1	X	130567695	0	G	A
Changthangi	OARX_91551152.1	X	130680860	0	A	G
Changthangi	OARX_91589178.1	X	130719470	0	G	A
Changthangi	s24321.1	X	130770706	0	A	C
Changthangi	OARX_91649730.1	X	130784391	0	A	G
Changthangi	OARX_91816958.1	X	131012287	0	A	G
Changthangi	OARX_91845722.1	X	131039873	0	G	A
Changthangi	OARX_93384200.1	X	132080052	0	A	G
Changthangi	OARX_93308477.1	X	132146976	0	A	C
Changthangi	DU400474_555.1	X	132209936	0	A	G
Changthangi	s42111.1	X	133124210	0	C	G
Changthangi	OARX_93669308.1	X	133916435	0	A	C
Changthangi	OARX_93795268.1	X	133997111	0	0	C
Changthangi	OARX_93898942.1	X	134099971	0	A	G
Changthangi	OARX_93917601.1	X	134128177	0	G	A
Changthangi	OARX_94072480.1	X	134228666	0	G	A
Changthangi	OARX_94104793.1	X	134255028	0	G	A
Changthangi	OARX_94139261.1	X	134290025	0	G	A
Changthangi	OARX_94177459_X.1	X	134334371	0	0	G
Changthangi	OARX_94234233.1	X	134367807	0	G	A
Changthangi	OARX_94349054.1	X	134489083	0	A	G
Changthangi	OARX_94381187.1	X	134524341	0	G	A
Changthangi	OARX_94549447.1	X	134632220	0	G	A
Changthangi	OARX_94504309.1	X	134681042	0	G	A
Changthangi	OARX_95372410.1	X	134928910	0	G	A
Changthangi	s34732.1	X	134945750	0	A	G
Changthangi	OARX_95319840.1	X	134983754	0	A	G
Changthangi	OARX_95154058.1	X	135106137	0	T	A
Changthangi	OARX_95092755.1	X	135170880	0	C	A
Changthangi	OARX_95075333.1	X	135187101	0	G	A
Garole	s05401.1	X	112763	0	A	C
Garole	s18024.1	X	320659	0	A	G
Garole	s00430.1	X	345943	0	G	A
Garole	s45612.1	X	660724	0	G	A
Garole	s60795.1	X	776080	0	A	G
Garole	OARX_8095004.1	X	1409736	0	0	0
Garole	OARX_8203085.1	X	1520326	0	0	0
Garole	s02716.1	X	1572634	0	0	0
Garole	OARX_8749236.1	X	1985148	0	0	0
Garole	OAR2_207144869.1	X	2972459	0	A	G
Garole	OARX_10802557.1	X	4217418	0	0	0
Garole	OARX_11655327.1	X	5052829	0	0	0
Garole	OARX_11734316.1	X	5139290	0	0	0
Garole	s03694.1	X	5372300	0	0	0
Garole	s60409.1	X	5551637	0	A	G
Garole	s05800.1	X	6494952	0	0	0
Garole	s71744.1	X	6531097	0	0	0
Garole	oar3_OARX_7124355	X	7124355	0	G	A
Garole	OARX_100307878.1	X	7181279	0	A	G
Garole	s49888.1	X	7212613	0	A	C
Garole	OARX_13949178.1	X	7749977	0	0	A
Garole	OARX_14005468.1	X	7822202	0	C	A
Garole	OARX_14057975.1	X	7880122	0	G	A
Garole	s64293.1	X	7916573	0	G	A
Garole	OARX_14104070.1	X	7924371	0	A	C
Garole	OARX_14214233.1	X	8033887	0	G	A
Garole	OARX_14382090.1	X	8244799	0	A	G
Garole	OARX_14396780.1	X	8262336	0	G	A
Garole	OARX_14669588.1	X	8701657	0	A	G
Garole	OARX_14714546.1	X	8746351	0	G	A
Garole	OARX_14749107.1	X	8779480	0	A	G
Garole	s56175.1	X	8814180	0	G	A
Garole	OARX_14822231.1	X	8851428	0	G	A
Garole	OARX_14981939.1	X	8935230	0	A	G
Garole	OARX_14876499.1	X	8941309	0	A	G
Garole	OARX_14861261.1	X	8957306	0	A	G
Garole	OARX_15341607.1	X	9170441	0	G	A
Garole	OARX_15353072.1	X	9182037	0	G	A
Garole	s26054.1	X	9342511	0	G	A
Garole	OARX_15558300.1	X	9387344	0	G	A
Garole	OARX_15615564.1	X	9449024	0	A	C
Garole	OARX_15658171.1	X	9491701	0	A	G
Garole	s17168.1	X	9559186	0	A	G
Garole	OARX_15745327.1	X	9592065	0	0	G
Garole	oar3_OARX_9675374	X	9675374	0	G	A
Garole	OARX_15909775.1	X	9756491	0	G	A
Garole	OARX_16012715.1	X	9864382	0	A	G
Garole	OARX_16041606.1	X	9892192	0	G	A
Garole	OARX_16070481.1	X	9922072	0	A	G
Garole	OARX_16099179.1	X	9958605	0	A	C
Garole	OARX_16106124.1	X	9965397	0	A	G
Garole	OARX_16421483.1	X	10239063	0	A	G
Garole	OARX_16465038.1	X	10281450	0	0	G
Garole	OARX_16568246.1	X	10372765	0	A	C
Garole	OARX_16603478.1	X	10407134	0	A	G
Garole	OARX_16640246.1	X	10444174	0	0	G
Garole	s38327.1	X	10477154	0	G	A
Garole	oar3_OARX_10508502	X	10508502	0	A	G
Garole	s40170.1	X	10552994	0	G	A
Garole	OARX_16784151.1	X	10589415	0	A	G
Garole	s12123.1	X	10631195	0	G	A
Garole	OARX_16878309.1	X	10679194	0	A	G
Garole	OARX_16921240.1	X	10718248	0	G	A
Garole	OARX_17003361.1	X	10809360	0	G	A
Garole	s32659.1	X	10836534	0	G	A
Garole	OARX_17042330.1	X	10990238	0	G	A
Garole	s43859.1	X	11068978	0	A	G
Garole	OARX_18553357.1	X	11183955	0	A	C
Garole	oar3_OARX_11278117	X	11278117	0	A	G
Garole	s66986.1	X	11316884	0	G	A
Garole	OARX_18718383.1	X	11342763	0	C	A
Garole	s18271.1	X	11424139	0	A	C
Garole	OARX_18967005.1	X	11573787	0	A	G
Garole	OARX_19013778.1	X	11618751	0	C	A
Garole	OARX_19024316.1	X	11628520	0	A	C
Garole	DU429227_451	X	12250201	0	A	C
Garole	OARX_19643590.1	X	12494864	0	A	G
Garole	OARX_19681917.1	X	12537396	0	A	G
Garole	OARX_19707716.1	X	12558984	0	G	A
Garole	OARX_19780103.1	X	12624206	0	A	G
Garole	OARX_19806337.1	X	12650805	0	G	A
Garole	OARX_19833738.1	X	12675560	0	C	A
Garole	OARX_19908460.1	X	12751947	0	C	A
Garole	OARX_19939180.1	X	12782271	0	A	G
Garole	s26041.1	X	12821248	0	G	A
Garole	DU199514_430.1	X	12879310	0	A	G
Garole	s04622.1	X	12978580	0	C	G
Garole	s23119.1	X	13203553	0	G	A
Garole	OARX_24888669.1	X	13622976	0	A	G
Garole	OARX_25020500.1	X	13750901	0	C	A
Garole	OARX_25080774.1	X	13811086	0	A	G
Garole	s22870.1	X	13821542	0	A	G
Garole	OARX_25160755.1	X	13909530	0	G	C
Garole	OARX_25153821.1	X	13916151	0	C	A
Garole	s31310.1	X	14196713	0	G	A
Garole	s15488.1	X	14318740	0	G	C
Garole	s21022.1	X	14386291	0	A	G
Garole	s56097.1	X	14513187	0	T	A
Garole	OARX_20950879_X.1	X	14564331	0	G	A
Garole	s06851.1	X	14633330	0	0	C
Garole	s28386.1	X	14724968	0	G	A
Garole	oar3_OARX_14826129	X	14826129	0	C	A
Garole	OARX_21374798.1	X	14914464	0	C	A
Garole	s22752.1	X	14968275	0	C	A
Garole	s70073.1	X	15143890	0	A	C
Garole	OARX_21659642.1	X	15197169	0	A	C
Garole	OARX_21677876.1	X	15214743	0	A	G
Garole	s44723.1	X	15328575	0	A	G
Garole	s72924.1	X	15373619	0	A	G
Garole	OARX_21851884.1	X	15398042	0	A	G
Garole	OARX_21869827.1	X	15413940	0	A	C
Garole	OARX_22011518.1	X	15555297	0	G	A
Garole	s15552.1	X	15620958	0	G	A
Garole	OARX_22137336.1	X	15673015	0	A	G
Garole	OARX_22199486.1	X	15737700	0	A	G
Garole	OARX_22360871.1	X	15888469	0	G	A
Garole	OARX_22407231.1	X	15932334	0	G	A
Garole	oar3_OARX_16043359	X	16043359	0	A	G
Garole	OARX_22620616.1	X	16136264	0	G	A
Garole	OARX_22662256.1	X	16180387	0	G	A
Garole	s41277.1	X	16227232	0	A	G
Garole	OARX_22733191.1	X	16250105	0	A	G
Garole	OARX_23062957.1	X	16572055	0	G	A
Garole	OARX_23489827.1	X	16738832	0	A	G
Garole	OARX_23896670.1	X	16828043	0	A	G
Garole	OARX_23931458.1	X	16862900	0	G	A
Garole	OARX_23992544.1	X	16920944	0	G	A
Garole	s26134.1	X	16977153	0	G	A
Garole	s31031.1	X	17039093	0	A	G
Garole	OARX_24174492.1	X	17106983	0	A	G
Garole	s22441.1	X	17113922	0	A	G
Garole	s58522.1	X	17144086	0	A	G
Garole	OARX_24255490.1	X	17188693	0	G	A
Garole	OARX_24311503.1	X	17243452	0	A	G
Garole	oar3_OARX_17284196	X	17284196	0	G	A
Garole	OARX_25197033.1	X	17326947	0	T	A
Garole	s44372.1	X	17377122	0	A	G
Garole	OARX_25296412.1	X	17430659	0	A	G
Garole	s71112.1	X	17484213	0	G	A
Garole	OARX_25389769.1	X	17518235	0	A	G
Garole	OARX_25431652.1	X	17559109	0	A	G
Garole	OARX_25473829.1	X	17590344	0	A	G
Garole	OARX_25481941.1	X	17598172	0	G	A
Garole	OARX_25614788.1	X	17726177	0	A	G
Garole	OARX_25730959.1	X	17767983	0	A	G
Garole	OARX_25777974.1	X	17816587	0	G	A
Garole	s11037.1	X	17896362	0	A	G
Garole	s60734.1	X	18001529	0	A	C
Garole	s61416.1	X	18303394	0	A	G
Garole	OARX_28418646_X.1	X	18868850	0	G	A
Garole	OARX_28451043_X.1	X	18903868	0	A	C
Garole	OARX_28602407.1	X	19046161	0	G	A
Garole	OARX_28612369.1	X	19055915	0	G	A
Garole	oar3_OARX_19113147	X	19113147	0	A	G
Garole	OARX_28682429.1	X	19125156	0	A	C
Garole	oar3_OARX_19204632	X	19204632	0	A	G
Garole	OARX_28842785.1	X	19275576	0	A	G
Garole	OARX_28862933.1	X	19295631	0	A	G
Garole	OARX_28932453.1	X	19366728	0	0	G
Garole	OARX_28961716.1	X	19396444	0	A	G
Garole	OARX_29022612.1	X	19453977	0	G	A
Garole	s48622.1	X	19487403	0	C	A
Garole	OARX_29118704.1	X	19549288	0	A	G
Garole	OARX_29146959.1	X	19578370	0	A	C
Garole	OARX_29188769.1	X	19623665	0	G	A
Garole	OARX_25892929.1	X	19697238	0	A	G
Garole	OARX_25932442_X.1	X	19765708	0	A	G
Garole	OARX_26036045.1	X	19862725	0	G	A
Garole	OARX_26091319.1	X	19918055	0	A	G
Garole	s60331.1	X	19970053	0	C	A
Garole	s39146.1	X	19979005	0	A	G
Garole	OARX_26219241.1	X	20030747	0	0	A
Garole	OARX_26231414.1	X	20048210	0	A	G
Garole	OARX_26259689.1	X	20074350	0	C	A
Garole	OARX_26418059.1	X	20239232	0	A	G
Garole	s75871.1	X	20620977	0	A	G
Garole	s16473.1	X	21020379	0	G	C
Garole	OARX_27752501.1	X	21060723	0	A	G
Garole	OARX_27593383_X.1	X	21264921	0	A	G
Garole	OARX_27576676.1	X	21281197	0	G	A
Garole	OARX_27524192.1	X	21338916	0	A	G
Garole	OARX_27484186.1	X	21378151	0	G	A
Garole	OARX_27398107.1	X	21464551	0	G	A
Garole	OARX_27316457_X.1	X	21541820	0	A	G
Garole	OARX_27289624.1	X	21568873	0	G	A
Garole	OARX_27076240.1	X	21770789	0	A	G
Garole	OARX_27060628.1	X	21784072	0	A	G
Garole	OARX_26968286.1	X	21874814	0	G	A
Garole	OARX_29226488.1	X	21935391	0	A	G
Garole	OARX_29249212.1	X	21956966	0	G	A
Garole	OARX_29712188.1	X	22411921	0	A	G
Garole	OARX_29830880.1	X	22527863	0	A	G
Garole	OARX_29911993.1	X	22619762	0	G	A
Garole	s31052.1	X	22792393	0	0	A
Garole	OARX_30148765.1	X	22839873	0	A	G
Garole	OARX_30265199.1	X	22953515	0	A	G
Garole	OARX_30312445.1	X	23005537	0	A	G
Garole	OARX_30385723.1	X	23087054	0	G	A
Garole	OARX_30397866.1	X	23098432	0	G	A
Garole	OARX_30456682.1	X	23170469	0	A	G
Garole	OARX_30491298_X.1	X	23205951	0	G	A
Garole	OARX_30541022_X.1	X	23258464	0	A	G
Garole	OARX_31247483.1	X	23429163	0	C	A
Garole	OARX_31311031.1	X	23472221	0	C	A
Garole	DU225785_452.1	X	23479729	0	A	G
Garole	OARX_31437911.1	X	23590394	0	G	A
Garole	OARX_31484840.1	X	23639135	0	G	A
Garole	OARX_31537208.1	X	23693502	0	G	A
Garole	OARX_31599682.1	X	23753875	0	G	A
Garole	OARX_31607255.1	X	23761688	0	A	G
Garole	OARX_31663546.1	X	23811903	0	A	G
Garole	OARX_31810590.1	X	23877681	0	A	G
Garole	OARX_31838440.1	X	23906879	0	A	G
Garole	OARX_31883742.1	X	23949153	0	G	A
Garole	OARX_31943721.1	X	24011490	0	0	A
Garole	OARX_32005669.1	X	24072017	0	G	A
Garole	OARX_32010983.1	X	24077205	0	C	A
Garole	s01703.1	X	24475221	0	G	A
Garole	oar3_OARX_24885910	X	24885910	0	A	G
Garole	OARX_35208552.1	X	24942670	0	C	A
Garole	OARX_35237878.1	X	24963418	0	G	A
Garole	OARX_35326302.1	X	25047857	0	C	A
Garole	DU450886_629.1	X	25727804	0	A	C
Garole	s19302.1	X	25792699	0	A	G
Garole	OARX_33843032.1	X	26204308	0	G	A
Garole	OARX_33849288.1	X	26211815	0	G	A
Garole	OARX_33804882.1	X	26263043	0	C	A
Garole	OARX_33986060.1	X	26288116	0	A	G
Garole	OARX_34005901.1	X	26310894	0	G	A
Garole	OARX_34048710.1	X	26356619	0	A	G
Garole	OARX_34104748.1	X	26402475	0	A	G
Garole	OARX_34195379.1	X	26494674	0	G	A
Garole	OARX_34258733.1	X	26559273	0	A	G
Garole	s33015.1	X	26740258	0	G	A
Garole	s29067.1	X	27009660	0	T	A
Garole	s35782.1	X	27838166	0	G	A
Garole	s65847.1	X	28309897	0	A	G
Garole	s50907.1	X	28396572	0	A	T
Garole	s75700.1	X	28524345	0	A	C
Garole	s13796.1	X	28535756	0	G	A
Garole	s64012.1	X	28764421	0	G	A
Garole	s20869.1	X	29117670	0	G	A
Garole	OARX_37504418.1	X	29587638	0	G	A
Garole	OARX_37559398.1	X	29636359	0	A	C
Garole	OARX_38404244.1	X	29769782	0	G	A
Garole	s07719.1	X	29827866	0	G	A
Garole	oar3_OARX_29915697	X	29915697	0	A	G
Garole	OARX_37921066.1	X	29980250	0	A	G
Garole	OARX_37969851.1	X	30031919	0	A	G
Garole	OARX_38023667.1	X	30083359	0	A	G
Garole	DU330424_111.1	X	30191668	0	A	G
Garole	OARX_38176998.1	X	30241633	0	A	G
Garole	OARX_38201398.1	X	30268354	0	G	A
Garole	OARX_38247415.1	X	30317529	0	G	A
Garole	OARX_38309659.1	X	30379497	0	G	A
Garole	OARX_38346902.1	X	30421129	0	A	G
Garole	OARX_38363560.1	X	30438149	0	A	G
Garole	OARX_38431131.1	X	30484670	0	G	A
Garole	OARX_38472141.1	X	30526359	0	G	A
Garole	OARX_38528597.1	X	30580387	0	A	G
Garole	OARX_38618108.1	X	30667687	0	A	C
Garole	s32665.1	X	30724193	0	A	C
Garole	OARX_38701147.1	X	30746213	0	G	A
Garole	OARX_38729534.1	X	30780573	0	0	A
Garole	OARX_38777888.1	X	30835391	0	G	A
Garole	OARX_38801624.1	X	30861413	0	G	A
Garole	OARX_38817771.1	X	30874217	0	A	G
Garole	OARX_38896560_X.1	X	30956421	0	A	G
Garole	OARX_38939916.1	X	31005072	0	A	G
Garole	OARX_38965990.1	X	31032201	0	G	A
Garole	OARX_39001399.1	X	31069666	0	A	C
Garole	OARX_39032919.1	X	31101150	0	0	G
Garole	OARX_39048356.1	X	31116859	0	C	G
Garole	OARX_39147901.1	X	31218989	0	A	G
Garole	OARX_39212838.1	X	31291454	0	C	A
Garole	OARX_39308630.1	X	31382075	0	A	G
Garole	OARX_39345333.1	X	31412863	0	A	G
Garole	OARX_39393079.1	X	31447849	0	A	G
Garole	OARX_39409681.1	X	31460315	0	A	G
Garole	OARX_39416790.1	X	31470941	0	G	A
Garole	OARX_39540727.1	X	31536096	0	G	C
Garole	OARX_39570821_X.1	X	31561189	0	G	A
Garole	OARX_39774425.1	X	31949233	0	G	A
Garole	OARX_39901562.1	X	32080016	0	A	G
Garole	s62101.1	X	32088716	0	C	A
Garole	OARX_39956656.1	X	32134900	0	C	A
Garole	OARX_40013563.1	X	32182797	0	G	A
Garole	OARX_40028377.1	X	32193666	0	G	A
Garole	s30633.1	X	32258620	0	0	G
Garole	OARX_40121539.1	X	32297017	0	G	A
Garole	OARX_40233931.1	X	32415060	0	A	G
Garole	OARX_40322359.1	X	32505890	0	G	A
Garole	OARX_40658748.1	X	32795485	0	C	A
Garole	OARX_40710286.1	X	32846793	0	A	G
Garole	OARX_40762309.1	X	32898546	0	G	A
Garole	OARX_40803822.1	X	32932514	0	A	G
Garole	OARX_40911514.1	X	33042200	0	A	G
Garole	OARX_40933614.1	X	33064637	0	G	A
Garole	OARX_40992335.1	X	33121550	0	A	G
Garole	s74614.1	X	33697503	0	A	G
Garole	oar3_OARX_34047593	X	34047593	0	G	A
Garole	DU383316_402.1	X	34170740	0	G	A
Garole	s15738.1	X	34235930	0	C	A
Garole	OARX_47893170_X.1	X	34252423	0	A	G
Garole	oar3_OARX_34908942	X	34908942	0	A	G
Garole	OARX_42299151.1	X	35365941	0	A	G
Garole	OARX_42340942.1	X	35404835	0	A	G
Garole	OARX_42390777.1	X	35454507	0	G	A
Garole	OARX_42401514.1	X	35465977	0	G	A
Garole	OARX_42467421.1	X	35542921	0	G	A
Garole	OARX_42574947_X.1	X	35641866	0	A	G
Garole	OARX_42676383.1	X	35756518	0	G	A
Garole	s29064.1	X	35855170	0	G	A
Garole	OARX_42803740.1	X	35884006	0	A	C
Garole	OARX_42827832.1	X	35910877	0	A	G
Garole	OARX_42837583.1	X	35920158	0	G	A
Garole	OARX_43001119.1	X	36021300	0	A	G
Garole	OARX_43066335.1	X	36084856	0	A	G
Garole	s20460.1	X	36127635	0	G	A
Garole	OARX_43149441.1	X	36163968	0	G	A
Garole	OARX_43227227.1	X	36235514	0	A	G
Garole	OARX_43262963.1	X	36272291	0	A	G
Garole	OARX_43295474.1	X	36306514	0	G	A
Garole	OARX_43335176.1	X	36349988	0	A	C
Garole	OARX_43377931.1	X	36393561	0	0	A
Garole	s44214.1	X	36518114	0	0	G
Garole	s07963.1	X	36568458	0	A	G
Garole	s29686.1	X	36729865	0	G	A
Garole	s07429.1	X	36876316	0	C	A
Garole	s12865.1	X	36959086	0	G	A
Garole	s24603.1	X	37117638	0	A	G
Garole	s70544.1	X	37147432	0	A	G
Garole	oar3_OARX_37462000	X	37462000	0	G	A
Garole	oar3_OARX_37606703	X	37606703	0	G	A
Garole	s46450.1	X	37636502	0	G	A
Garole	oar3_OARX_37765079	X	37765079	0	A	G
Garole	oar3_OARX_37867246	X	37867246	0	A	G
Garole	s73790.1	X	37937314	0	G	C
Garole	oar3_OARX_38948071	X	38948071	0	A	G
Garole	OARX_45554550.1	X	39031466	0	G	A
Garole	OARX_45655473.1	X	39139830	0	G	A
Garole	OARX_45718836.1	X	39203483	0	C	A
Garole	OARX_45805494.1	X	39286372	0	A	G
Garole	oar3_OARX_39337571	X	39337571	0	G	A
Garole	OARX_45900764.1	X	39381306	0	G	A
Garole	OARX_45912356.1	X	39391313	0	G	A
Garole	s36336.1	X	39501563	0	A	G
Garole	OARX_46097533.1	X	39543813	0	A	G
Garole	OARX_46123631.1	X	39567894	0	A	G
Garole	OARX_46276607.1	X	39716957	0	G	A
Garole	s64888.1	X	39811904	0	C	A
Garole	OARX_46406525.1	X	39838503	0	G	A
Garole	OARX_46491130.1	X	39920604	0	G	A
Garole	OARX_46542447.1	X	39969306	0	A	G
Garole	OARX_46551013.1	X	39977715	0	A	G
Garole	OARX_46572093.1	X	39994975	0	A	G
Garole	OARX_46703391.1	X	40050520	0	A	G
Garole	OARX_46749492.1	X	40099577	0	A	G
Garole	OARX_46792464.1	X	40159756	0	A	G
Garole	OARX_46842427.1	X	40206558	0	A	G
Garole	OARX_46889291.1	X	40269947	0	A	G
Garole	OARX_46956289.1	X	40334391	0	A	G
Garole	s70954.1	X	40394386	0	A	G
Garole	OARX_47252866.1	X	40531263	0	G	A
Garole	OARX_47334694_X.1	X	40615471	0	A	G
Garole	OARX_47341177.1	X	40621941	0	A	G
Garole	OARX_47429385.1	X	40719441	0	0	A
Garole	s06378.1	X	40766595	0	G	A
Garole	OARX_47556312.1	X	40844906	0	0	A
Garole	s09163.1	X	40882061	0	A	C
Garole	OARX_47613996.1	X	40900296	0	G	A
Garole	OARX_47672856.1	X	40955296	0	G	A
Garole	OARX_47769058.1	X	41052190	0	A	G
Garole	OARX_47970634.1	X	41395051	0	G	C
Garole	OARX_48063847.1	X	41489533	0	A	G
Garole	OARX_48110587.1	X	41541408	0	A	G
Garole	OARX_48129885.1	X	41560832	0	A	G
Garole	s61624.1	X	41719517	0	A	G
Garole	OARX_48374568.1	X	41791479	0	A	G
Garole	OARX_48392113.1	X	41807264	0	G	A
Garole	OARX_48493857.1	X	41896873	0	G	A
Garole	OARX_48593293.1	X	41953382	0	C	A
Garole	OARX_48653254.1	X	42004330	0	G	A
Garole	s13231.1	X	42058854	0	G	A
Garole	OARX_48771740.1	X	42118384	0	A	G
Garole	OARX_48833538.1	X	42184397	0	G	A
Garole	s75112.1	X	42258166	0	G	A
Garole	OARX_48941479.1	X	42290765	0	G	A
Garole	OARX_49002889.1	X	42353457	0	G	A
Garole	OARX_49045095.1	X	42388583	0	C	A
Garole	OARX_49091839.1	X	42437325	0	G	A
Garole	OARX_49135019.1	X	42475099	0	G	A
Garole	s31065.1	X	42517176	0	0	G
Garole	s55176.1	X	42567333	0	G	A
Garole	OARX_49281832.1	X	42623351	0	A	G
Garole	OARX_49303945.1	X	42644710	0	A	G
Garole	OARX_49351860.1	X	42690585	0	G	A
Garole	OARX_49416451.1	X	42751645	0	G	A
Garole	OARX_49519450.1	X	42834020	0	C	A
Garole	OARX_49564109.1	X	42876169	0	A	G
Garole	OARX_49585624.1	X	42898188	0	A	C
Garole	OARX_49700805.1	X	43008371	0	A	G
Garole	s38928.1	X	43094497	0	0	G
Garole	s47417.1	X	44004783	0	G	A
Garole	OARX_57792792.1	X	44053298	0	A	G
Garole	OARX_57823297.1	X	44086585	0	0	G
Garole	OARX_57905305.1	X	44187122	0	G	A
Garole	OARX_58621412.1	X	45496791	0	G	A
Garole	OARX_58608882.1	X	45510547	0	G	A
Garole	OARX_58569265_X.1	X	45546055	0	A	G
Garole	OARX_58238477.1	X	45799409	0	A	C
Garole	OARX_58281285.1	X	45842773	0	A	G
Garole	OARX_58392656.1	X	45995785	0	G	C
Garole	OARX_58424602.1	X	46028636	0	A	G
Garole	OARX_58475034.1	X	46081726	0	A	G
Garole	s05978.1	X	47154130	0	A	G
Garole	oar3_OARX_47181304	X	47181304	0	C	A
Garole	OARX_56302763.1	X	47762370	0	C	A
Garole	OARX_56195013.1	X	47837877	0	G	A
Garole	OARX_56169434_X.1	X	47862986	0	G	A
Garole	s38969.1	X	47996873	0	G	A
Garole	OARX_55773697.1	X	48223172	0	G	A
Garole	OARX_55032299.1	X	48942926	0	A	G
Garole	oar3_OARX_49520966	X	49520966	0	G	A
Garole	OARX_54412853.1	X	49616260	0	A	G
Garole	s09625.1	X	49629533	0	A	G
Garole	OARX_54104393.1	X	49870983	0	G	C
Garole	s10273.1	X	50074447	0	G	A
Garole	OARX_53985636.1	X	50179699	0	G	A
Garole	OARX_53932317.1	X	50246853	0	A	G
Garole	s22678.1	X	50332253	0	A	G
Garole	OARX_5854800_X.1	X	50562939	0	G	A
Garole	OARX_5913672.1	X	50639087	0	G	A
Garole	OARX_6082722_X.1	X	50852578	0	C	A
Garole	OARX_56342973.1	X	51078742	0	A	G
Garole	OARX_53717842.1	X	51180014	0	A	C
Garole	OARX_53703822.1	X	51193144	0	C	A
Garole	OARX_53695729.1	X	51201337	0	A	G
Garole	OARX_53649799.1	X	51245261	0	A	G
Garole	OARX_53514671.1	X	51373437	0	G	A
Garole	s53538.1	X	51411568	0	A	G
Garole	OARX_53305527.1	X	51617946	0	A	G
Garole	OARX_53225720.1	X	51690973	0	A	G
Garole	s38490.1	X	51710707	0	A	G
Garole	oar3_OARX_51810022	X	51810022	0	G	A
Garole	OARX_53072935.1	X	51846320	0	C	A
Garole	OARX_52977852.1	X	51985850	0	G	A
Garole	OARX_52914005_X.1	X	52043318	0	A	G
Garole	OARX_52851975.1	X	52107026	0	A	G
Garole	OARX_52789083.1	X	52177220	0	A	G
Garole	s29729.1	X	52220013	0	A	G
Garole	OARX_52608221.1	X	52367253	0	A	G
Garole	s05480.1	X	52382744	0	A	G
Garole	s02385.1	X	52398259	0	G	A
Garole	OARX_52405690.1	X	52562463	0	T	A
Garole	OARX_52350617.1	X	52600878	0	A	G
Garole	oar3_OARX_52643537	X	52643537	0	G	A
Garole	oar3_OARX_52686253	X	52686253	0	G	A
Garole	OARX_51976582.1	X	52974885	0	A	G
Garole	OARX_51960372.1	X	52982962	0	A	G
Garole	s71037.1	X	53130925	0	A	G
Garole	OARX_51842287.1	X	53162079	0	C	A
Garole	OARX_51829860.1	X	53172948	0	G	A
Garole	s67814.1	X	53213007	0	G	A
Garole	DU322639_600.1	X	53231464	0	A	C
Garole	s27938.1	X	53275559	0	A	G
Garole	s44901.1	X	53434390	0	A	G
Garole	s23447.1	X	53456923	0	0	G
Garole	OARX_51487346.1	X	53578823	0	G	A
Garole	s08251.1	X	53602112	0	A	G
Garole	OARX_51294776.1	X	53756339	0	A	C
Garole	s27837.1	X	53825247	0	A	G
Garole	s39212.1	X	53852735	0	G	A
Garole	oar3_OARX_53905939	X	53905939	0	G	A
Garole	OARX_51020466.1	X	54024287	0	G	A
Garole	OARX_50965739.1	X	54071076	0	C	G
Garole	OARX_50928681.1	X	54108359	0	A	G
Garole	OARX_50921852.1	X	54114793	0	A	G
Garole	OARX_50862265.1	X	54175737	0	G	A
Garole	s75780.1	X	54216498	0	A	G
Garole	oar3_OARX_54296800	X	54296800	0	G	A
Garole	s46269.1	X	54382888	0	C	A
Garole	OARX_59194976.1	X	55788390	0	A	G
Garole	OARX_59257971.1	X	55840148	0	G	A
Garole	OARX_59327581.1	X	55909305	0	A	C
Garole	OARX_59383635.1	X	55937193	0	A	G
Garole	OARX_59571364.1	X	56153635	0	A	G
Garole	OARX_59578440.1	X	56165053	0	G	A
Garole	OARX_59912586.1	X	56538556	0	A	G
Garole	OARX_60264325.1	X	56708566	0	G	A
Garole	oar3_OARX_56741416	X	56741416	0	G	A
Garole	OARX_60238540.1	X	56827620	0	G	A
Garole	OARX_60643489.1	X	57184172	0	A	G
Garole	OARX_61205502.1	X	57902940	0	A	G
Garole	DU372455_541.1	X	58000213	0	G	A
Garole	s74272.1	X	58128653	0	G	A
Garole	oar3_OARX_58160209	X	58160209	0	A	G
Garole	s61445.1	X	58192278	0	A	G
Garole	oar3_OARX_58202482	X	58202482	0	A	G
Garole	oar3_OARX_58346644	X	58346644	0	A	G
Garole	s17715.1	X	58378254	0	G	A
Garole	s50040.1	X	58432132	0	G	A
Garole	s55517.1	X	58481391	0	A	G
Garole	OARX_61737376.1	X	58498141	0	A	G
Garole	OARX_61745327.1	X	58506054	0	A	C
Garole	OARX_61843689.1	X	58604868	0	A	G
Garole	oar3_OARX_58642295	X	58642295	0	G	A
Garole	oar3_OARX_58683335	X	58683335	0	G	A
Garole	s54765.1	X	58734745	0	A	G
Garole	s33439.1	X	58797242	0	G	A
Garole	s05153.1	X	58964015	0	0	A
Garole	s54281.1	X	58993959	0	A	G
Garole	s64486.1	X	59045780	0	G	A
Garole	OARX_65001221.1	X	59277325	0	G	A
Garole	s23593.1	X	59523092	0	G	A
Garole	OARX_62844884.1	X	59689961	0	A	G
Garole	s22414.1	X	59746477	0	G	A
Garole	OARX_62987540.1	X	59834279	0	G	C
Garole	OARX_63114333.1	X	59947917	0	G	A
Garole	DU466896_396.1	X	60033646	0	G	A
Garole	OARX_63233390_X.1	X	60071643	0	A	G
Garole	OARX_63240964.1	X	60083154	0	A	C
Garole	OARX_63276879.1	X	60127235	0	T	A
Garole	s51843.1	X	60315229	0	A	G
Garole	OARX_63571789.1	X	60424702	0	A	G
Garole	OARX_63611179.1	X	60463933	0	A	T
Garole	OARX_63707921.1	X	60566703	0	A	G
Garole	OARX_63797403.1	X	60640247	0	G	A
Garole	OARX_64137688.1	X	60784769	0	A	G
Garole	OARX_65037918.1	X	61008432	0	C	G
Garole	OARX_65030113.1	X	61011930	0	A	G
Garole	oar3_OARX_61048454	X	61048454	0	G	A
Garole	OARX_64628601.1	X	61166325	0	A	G
Garole	s72987.1	X	61219813	0	G	A
Garole	oar3_OARX_61273920	X	61273920	0	A	C
Garole	s55080.1	X	61295149	0	A	G
Garole	s59791.1	X	61317831	0	G	A
Garole	OARX_64878398.1	X	61406804	0	G	A
Garole	DU416019_285.1	X	61619311	0	A	G
Garole	s19991.1	X	61784546	0	G	A
Garole	OARUn.576_125958.1	X	62078266	0	T	A
Garole	OARX_65098948.1	X	62195930	0	G	A
Garole	OARX_65208811.1	X	62294477	0	A	G
Garole	OARX_65324250.1	X	62406040	0	0	A
Garole	OARX_65501843.1	X	62603922	0	0	A
Garole	OARX_65525766.1	X	62625832	0	G	A
Garole	OARX_65809289.1	X	62888266	0	A	G
Garole	OARX_66060588_X.1	X	63131467	0	C	A
Garole	OARX_66123878.1	X	63182474	0	A	G
Garole	s38753.1	X	63226780	0	G	A
Garole	s50909.1	X	63630655	0	A	G
Garole	OARX_66841249.1	X	64130557	0	G	A
Garole	DU189586_521.1	X	64215878	0	A	G
Garole	OARX_5584397.1	X	64910713	0	A	G
Garole	OARX_67322374.1	X	65497632	0	G	A
Garole	OARX_67423871.1	X	65586579	0	A	C
Garole	s41698.1	X	69551294	0	A	G
Garole	DU400878_520.1	X	73847207	0	A	G
Garole	OARX_71592298.1	X	73893601	0	C	A
Garole	OARUn.958_112118.1	X	74340562	0	A	G
Garole	OARX_72164491.1	X	74388397	0	A	G
Garole	OARX_72236232.1	X	74464263	0	G	A
Garole	OARX_72263548.1	X	74498463	0	A	G
Garole	OARX_72351736.1	X	74590448	0	A	C
Garole	s06937.1	X	75086585	0	G	A
Garole	oar3_OARX_75327494	X	75327494	0	G	A
Garole	s47072.1	X	75948025	0	A	G
Garole	s29549.1	X	76021961	0	G	A
Garole	OARX_6901932.1	X	76176835	0	A	G
Garole	s25326.1	X	76312789	0	A	G
Garole	oar3_OARX_77181189	X	77181189	0	G	A
Garole	OARX_97352456.1	X	77345654	0	A	C
Garole	OARX_97380680.1	X	77374659	0	0	G
Garole	s42548.1	X	77480350	0	0	G
Garole	OARX_97512438.1	X	77506859	0	0	G
Garole	s43107.1	X	77617875	0	0	G
Garole	OARX_97709391.1	X	77675250	0	A	G
Garole	OARX_97737734.1	X	77703959	0	A	G
Garole	oar3_OARX_77855853	X	77855853	0	A	G
Garole	s32457.1	X	77862416	0	A	C
Garole	s44107.1	X	77903961	0	G	A
Garole	s47111.1	X	77973269	0	A	G
Garole	OARX_98047198.1	X	77998934	0	G	A
Garole	s46564.1	X	78042172	0	G	A
Garole	s50831.1	X	78281314	0	A	G
Garole	s50055.1	X	78305536	0	A	G
Garole	OARX_98312534.1	X	78353035	0	A	G
Garole	OARX_98350315.1	X	78400548	0	C	G
Garole	OARX_98394269.1	X	78441778	0	A	G
Garole	s26595.1	X	78537155	0	A	C
Garole	OARX_98505111_X.1	X	78596678	0	G	A
Garole	OARX_98622500.1	X	78651645	0	G	A
Garole	OARX_98649121.1	X	78679797	0	A	G
Garole	OARX_98701611.1	X	78734339	0	G	A
Garole	OARX_98758666.1	X	78787215	0	A	C
Garole	OARX_98843759.1	X	78873332	0	A	G
Garole	oar3_OARX_78972547	X	78972547	0	A	C
Garole	s29524.1	X	78990724	0	G	A
Garole	OARX_118303785.1	X	79075581	0	A	G
Garole	oar3_OARX_79137159	X	79137159	0	A	G
Garole	DU435115_188.1	X	79200276	0	C	A
Garole	OARX_118724712.1	X	79209020	0	A	G
Garole	OARX_118770487.1	X	79254491	0	A	G
Garole	s26339.1	X	79293216	0	G	A
Garole	OARX_118887238.1	X	79390183	0	G	A
Garole	OARX_99017056.1	X	79432243	0	G	A
Garole	OARX_99054085_X.1	X	79465898	0	G	A
Garole	oar3_OARX_79546575	X	79546575	0	G	A
Garole	s15891.1	X	79553683	0	A	G
Garole	OARX_99182568.1	X	79569975	0	A	G
Garole	s26005.1	X	79650184	0	G	A
Garole	s26280.1	X	79702349	0	G	A
Garole	s57473.1	X	79793002	0	A	G
Garole	s12092.1	X	79906615	0	G	A
Garole	s49477.1	X	80074027	0	A	G
Garole	OARX_103137221.1	X	80098245	0	A	G
Garole	OARX_103197673.1	X	80159027	0	G	A
Garole	OARX_103255437.1	X	80214700	0	A	G
Garole	s46003.1	X	80222479	0	A	G
Garole	s04099.1	X	80272254	0	G	A
Garole	OARX_103335459.1	X	80295903	0	G	A
Garole	OARX_103378386.1	X	80338099	0	G	A
Garole	s38239.1	X	80374337	0	A	G
Garole	s55183.1	X	80401329	0	0	G
Garole	OARX_103524806.1	X	80477985	0	G	A
Garole	s74345.1	X	80504194	0	A	G
Garole	OARX_103559964.1	X	80516172	0	A	G
Garole	OARX_103609228.1	X	80564695	0	A	G
Garole	s74637.1	X	80613207	0	A	G
Garole	OARX_103678943.1	X	80636031	0	G	A
Garole	s12754.1	X	80678107	0	A	G
Garole	s20995.1	X	81219825	0	T	A
Garole	s66303.1	X	81318028	0	A	G
Garole	OARX_101233724.1	X	81372397	0	A	C
Garole	s34323.1	X	81378993	0	G	A
Garole	OARX_101276703.1	X	81412252	0	G	A
Garole	OARX_101330524.1	X	81456144	0	A	G
Garole	OARX_101340408.1	X	81466116	0	G	A
Garole	oar3_OARX_81571053	X	81571053	0	A	G
Garole	OARX_101475197.1	X	81612201	0	G	A
Garole	OARX_101512543.1	X	81648986	0	G	A
Garole	OARX_101561365.1	X	81697365	0	G	A
Garole	OARX_101587181.1	X	81721991	0	G	A
Garole	s52811.1	X	81820041	0	A	G
Garole	oar3_OARX_81836592	X	81836592	0	G	A
Garole	s44053.1	X	81859518	0	A	G
Garole	OARX_101943300.1	X	82082389	0	G	C
Garole	s44247.1	X	82144384	0	A	G
Garole	OARX_102028326.1	X	82170076	0	G	A
Garole	OARX_102062645.1	X	82204175	0	A	C
Garole	OARX_102098117.1	X	82238201	0	A	G
Garole	OARX_102128134.1	X	82272565	0	A	G
Garole	OARX_102187315.1	X	82326036	0	A	G
Garole	OARX_102234369.1	X	82375233	0	A	G
Garole	OARX_102259548.1	X	82397282	0	A	G
Garole	OARX_102285777.1	X	82424342	0	A	G
Garole	OARX_102373562.1	X	82512977	0	G	A
Garole	oar3_OARX_82712108	X	82712108	0	A	G
Garole	OARX_102576796.1	X	82748450	0	A	G
Garole	OARX_102620828.1	X	82796975	0	A	C
Garole	OARX_102654502.1	X	82837158	0	G	A
Garole	OARX_102676774.1	X	82859921	0	A	C
Garole	OARX_102847527.1	X	82967024	0	G	A
Garole	OARX_102896730.1	X	83015067	0	A	G
Garole	OARX_102920566.1	X	83046580	0	A	G
Garole	OARX_102961116.1	X	83092522	0	A	G
Garole	OARX_102996728.1	X	83122678	0	G	A
Garole	OARX_104212127.1	X	83220169	0	A	C
Garole	OARX_104184983.1	X	83275551	0	A	G
Garole	s32144.1	X	83297265	0	A	G
Garole	OARX_104101047.1	X	83340092	0	A	G
Garole	OARX_103999250.1	X	83443197	0	A	G
Garole	OARX_103934729.1	X	83501497	0	G	A
Garole	s20811.1	X	83768408	0	A	G
Garole	OARX_104301327.1	X	83895513	0	G	A
Garole	OARX_104262179.1	X	83933647	0	A	C
Garole	s06458.1	X	84150572	0	A	G
Garole	oar3_OARX_84307497	X	84307497	0	A	C
Garole	OARX_105010088.1	X	84617690	0	A	C
Garole	OARX_105029577.1	X	84622558	0	G	A
Garole	OARX_105082728.1	X	84674602	0	G	C
Garole	OARX_105101318.1	X	84697547	0	A	T
Garole	OARX_105162278.1	X	84774417	0	A	G
Garole	OARX_105936332.1	X	85313718	0	G	A
Garole	OARX_105754749.1	X	85379992	0	A	G
Garole	OARX_105818480.1	X	85468820	0	A	G
Garole	s19301.1	X	85498920	0	G	A
Garole	OARX_105885515.1	X	85519577	0	A	G
Garole	OARX_105905765.1	X	85538780	0	C	A
Garole	OARX_106069046.1	X	85670129	0	C	A
Garole	OARX_106379624.1	X	85999847	0	G	A
Garole	s23511.1	X	86061220	0	A	G
Garole	OARX_106445652.1	X	86069233	0	G	A
Garole	OARX_106495830.1	X	86115378	0	G	A
Garole	OARX_106502295.1	X	86122607	0	A	G
Garole	OARX_106555138.1	X	86242494	0	G	A
Garole	OARX_106614691.1	X	86310550	0	G	C
Garole	OARX_106722016.1	X	86850510	0	G	A
Garole	OARX_106780979.1	X	86909468	0	A	G
Garole	s51310.1	X	86937827	0	A	G
Garole	OARX_106812901.1	X	86945127	0	G	A
Garole	OARX_106873663.1	X	87005827	0	A	G
Garole	OARX_106888543.1	X	87021943	0	A	G
Garole	OARX_106976757.1	X	87109106	0	A	G
Garole	OARX_107023858.1	X	87156952	0	G	A
Garole	OARX_107058174.1	X	87185080	0	A	C
Garole	OARX_107094834.1	X	87217764	0	A	G
Garole	OARX_107127374.1	X	87247898	0	A	G
Garole	OARX_107205634.1	X	87323876	0	0	A
Garole	OARX_107236952.1	X	87355159	0	G	A
Garole	OARX_107298804.1	X	87410242	0	G	A
Garole	OARX_107304730.1	X	87417616	0	A	G
Garole	OARX_107637867.1	X	87832897	0	A	G
Garole	OARX_107669130.1	X	87865893	0	G	C
Garole	s51128.1	X	88018736	0	G	A
Garole	OARX_107821331.1	X	88046029	0	C	A
Garole	OARX_107840506.1	X	88064927	0	G	A
Garole	s29949.1	X	88236599	0	A	G
Garole	OARX_108414989.1	X	88589176	0	C	A
Garole	OARX_108427445.1	X	88601222	0	A	G
Garole	OARX_108475651.1	X	88708188	0	A	G
Garole	OARX_108639305.1	X	88829326	0	C	A
Garole	OARX_108658625.1	X	88848825	0	C	G
Garole	OARX_108789735.1	X	88977569	0	A	C
Garole	OARX_108855097.1	X	89049305	0	A	G
Garole	OARX_108893660.1	X	89074045	0	A	G
Garole	OARX_108993743.1	X	89097829	0	G	A
Garole	OARX_108965768.1	X	89124340	0	A	G
Garole	OARX_108932732.1	X	89148925	0	A	G
Garole	OARX_109082678_X.1	X	89184017	0	G	A
Garole	OARX_109181441.1	X	89276832	0	A	G
Garole	OARX_109200876.1	X	89327237	0	G	A
Garole	OARX_109386868.1	X	89520864	0	A	G
Garole	s38728.1	X	89551953	0	A	C
Garole	OARX_109443858.1	X	89580949	0	A	G
Garole	OARX_109487401.1	X	89621322	0	A	G
Garole	OARX_109545230.1	X	89682811	0	G	A
Garole	s09170.1	X	89696111	0	A	G
Garole	OARX_109619990.1	X	89752658	0	A	G
Garole	OARX_109825816.1	X	89897879	0	G	A
Garole	OARX_109845023.1	X	89916565	0	A	G
Garole	OARUn.874_80901.1	X	90451901	0	A	G
Garole	s23547.1	X	90552657	0	G	A
Garole	OARUn.432_64170.1	X	90682804	0	C	A
Garole	OARX_109922971.1	X	90782534	0	A	G
Garole	OARX_110184293_X.1	X	90973799	0	G	A
Garole	s71305.1	X	91003337	0	G	A
Garole	s65214.1	X	91153152	0	0	G
Garole	s53196.1	X	91165353	0	A	G
Garole	OARX_110420444_X.1	X	91199311	0	G	A
Garole	OARX_110496762.1	X	91284477	0	A	G
Garole	s10353.1	X	91339403	0	A	G
Garole	OARX_110594072.1	X	91375249	0	G	A
Garole	s59064.1	X	91407110	0	G	A
Garole	DU515244_528.1	X	91430746	0	A	G
Garole	s71449.1	X	91457111	0	A	G
Garole	OARX_110738281.1	X	91499313	0	C	A
Garole	OARX_110792720.1	X	91554822	0	A	C
Garole	OARX_110838676.1	X	91599532	0	A	G
Garole	OARX_110869172.1	X	91626645	0	G	A
Garole	OARX_110941776.1	X	91700255	0	C	A
Garole	OARX_110992791.1	X	91749367	0	C	A
Garole	s30041.1	X	91781052	0	A	G
Garole	OARX_111110978.1	X	91843044	0	A	C
Garole	OARX_111190102.1	X	91922448	0	A	G
Garole	OARX_111306030.1	X	92041520	0	A	G
[truncated: 1,698 more rows]

## Sheet: TableS4
Supplementary Table S4. Significant DCMS SNPs identified on the X chromosome in Changthangi sheep (q < 0.05)
chr	snp	pos	p_value	q_value
27	OARX_59578440.1	56165053	3.2869867034564e-06	0.00104829
27	OARX_59257971.1	55840148	4.24624957765448e-06	0.00104829
27	OARX_60264325.1	56708566	5.91216032156809e-06	0.00104829
27	OARX_59912586.1	56538556	6.35691722663287e-06	0.00104829
27	OARX_59327581.1	55909305	6.65579099682625e-06	0.00104829
27	OARX_59383635.1	55937193	6.65579099682625e-06	0.00104829
27	OARX_59571364.1	56153635	1.09571324934211e-05	0.00147921
27	oar3_OARX_56741416	56741416	1.4758827644074e-05	0.00174339
27	OARX_59194976.1	55788390	2.49361004770188e-05	0.00261829
27	OARX_60238540.1	56827620	5.40799658867891e-05	0.00511056
27	OARX_60643489.1	57184172	0.000337124	0.028962

## Sheet: TableS5
Supplementary Table S5. Candidate DCMS regions identified on the X chromosome in Changthangi sheep
Breed	Chr	Region_start	Region_end	Region_size_bp	Number_of_significant_SNPs	Lead_SNP	Lead_position	Lead_p_value	Lead_q_value
CHA	27	55840148	56165053	324906	2	OARX_59578440.1	56165053	3.28699e-06	0.00104829
CHA	27	55909305	56708566	799262	5	OARX_60264325.1	56708566	5.91216e-06	0.00104829
CHA	27	55788390	56741416	953027	2	oar3_OARX_56741416	56741416	1.47588e-05	0.00174339
CHA	27	56827620	57184172	356553	2	OARX_60238540.1	56827620	5.408e-05	0.00511056

## Sheet: TableS6
Supplementary Table S6. Full gene annotation of the Changthangi X-chromosome candidate region
Region_ID	Chr	Region_start	Region_end	Lead_SNP	Lead_position	Lead_q_value	Gene_ID	Gene_name	Gene_start	Gene_end	Relation
Region_1	X	55840148	56165053	OARX_59578440.1	56165053	0.00104829	ENSOARG00020077605	NA	55847686	55853765	Overlapping
Region_1	X	55840148	56165053	OARX_59578440.1	56165053	0.00104829	ENSOARG00020066724	NA	55867463	55872148	Overlapping
Region_1	X	55840148	56165053	OARX_59578440.1	56165053	0.00104829	ENSOARG00020097231	NA	55882610	55886641	Overlapping
Region_1	X	55840148	56165053	OARX_59578440.1	56165053	0.00104829	ENSOARG00020097836	FOXP3	55893503	55900971	Overlapping
Region_1	X	55840148	56165053	OARX_59578440.1	56165053	0.00104829	ENSOARG00020085369	CCDC22	55900145	55915777	Overlapping
Region_1	X	55840148	56165053	OARX_59578440.1	56165053	0.00104829	ENSOARG00020091235	CACNA1F	55917101	55944263	Overlapping
Region_1	X	55840148	56165053	OARX_59578440.1	56165053	0.00104829	ENSOARG00020050917	NA	55941269	55941336	Overlapping
Region_1	X	55840148	56165053	OARX_59578440.1	56165053	0.00104829	ENSOARG00020078767	SYP	55948435	55960545	Overlapping
Region_1	X	55840148	56165053	OARX_59578440.1	56165053	0.00104829	ENSOARG00020083037	PRICKLE3	55962258	55971249	Overlapping
Region_1	X	55840148	56165053	OARX_59578440.1	56165053	0.00104829	ENSOARG00020084938	plp2	55971260	55974418	Overlapping
Region_1	X	55840148	56165053	OARX_59578440.1	56165053	0.00104829	ENSOARG00020077247	MAGIX	55976619	55981487	Overlapping
Region_1	X	55840148	56165053	OARX_59578440.1	56165053	0.00104829	ENSOARG00020063833	NA	55982314	55988513	Overlapping
Region_1	X	55840148	56165053	OARX_59578440.1	56165053	0.00104829	ENSOARG00020092905	GPKOW	55990252	56011136	Overlapping
Region_1	X	55840148	56165053	OARX_59578440.1	56165053	0.00104829	ENSOARG00020045276	NA	55991286	55991364	Overlapping
Region_1	X	55840148	56165053	OARX_59578440.1	56165053	0.00104829	ENSOARG00020055824	NA	56014395	56014754	Overlapping
Region_1	X	55840148	56165053	OARX_59578440.1	56165053	0.00104829	ENSOARG00020075562	WDR45	56029975	56035257	Overlapping
Region_1	X	55840148	56165053	OARX_59578440.1	56165053	0.00104829	ENSOARG00020051731	praf2	56035592	56038391	Overlapping
Region_1	X	55840148	56165053	OARX_59578440.1	56165053	0.00104829	ENSOARG00020083734	CCDC120	56039566	56048814	Overlapping
Region_1	X	55840148	56165053	OARX_59578440.1	56165053	0.00104829	ENSOARG00020092670	NA	56067364	56071107	Overlapping
Region_1	X	55840148	56165053	OARX_59578440.1	56165053	0.00104829	ENSOARG00020079611	TFE3	56071375	56082362	Overlapping
Region_1	X	55840148	56165053	OARX_59578440.1	56165053	0.00104829	ENSOARG00020083765	GRIPAP1	56093137	56114263	Overlapping
Region_1	X	55840148	56165053	OARX_59578440.1	56165053	0.00104829	ENSOARG00020097260	kcnd1	56117911	56124840	Overlapping
Region_1	X	55840148	56165053	OARX_59578440.1	56165053	0.00104829	ENSOARG00020089132	OTUD5	56128072	56155571	Overlapping
Region_1	X	55840148	56165053	OARX_59578440.1	56165053	0.00104829	ENSOARG00020046756	NA	56155743	56156780	Overlapping
Region_1	X	55840148	56165053	OARX_59578440.1	56165053	0.00104829	ENSOARG00020081088	PIM2	56158261	56163723	Overlapping
Region_2	X	55909305	56708566	OARX_60264325.1	56708566	0.00104829	ENSOARG00020085369	CCDC22	55900145	55915777	Overlapping
Region_2	X	55909305	56708566	OARX_60264325.1	56708566	0.00104829	ENSOARG00020091235	CACNA1F	55917101	55944263	Overlapping
Region_2	X	55909305	56708566	OARX_60264325.1	56708566	0.00104829	ENSOARG00020050917	NA	55941269	55941336	Overlapping
Region_2	X	55909305	56708566	OARX_60264325.1	56708566	0.00104829	ENSOARG00020078767	SYP	55948435	55960545	Overlapping
Region_2	X	55909305	56708566	OARX_60264325.1	56708566	0.00104829	ENSOARG00020083037	PRICKLE3	55962258	55971249	Overlapping
Region_2	X	55909305	56708566	OARX_60264325.1	56708566	0.00104829	ENSOARG00020084938	plp2	55971260	55974418	Overlapping
Region_2	X	55909305	56708566	OARX_60264325.1	56708566	0.00104829	ENSOARG00020077247	MAGIX	55976619	55981487	Overlapping
Region_2	X	55909305	56708566	OARX_60264325.1	56708566	0.00104829	ENSOARG00020063833	NA	55982314	55988513	Overlapping
Region_2	X	55909305	56708566	OARX_60264325.1	56708566	0.00104829	ENSOARG00020092905	GPKOW	55990252	56011136	Overlapping
Region_2	X	55909305	56708566	OARX_60264325.1	56708566	0.00104829	ENSOARG00020045276	NA	55991286	55991364	Overlapping
Region_2	X	55909305	56708566	OARX_60264325.1	56708566	0.00104829	ENSOARG00020055824	NA	56014395	56014754	Overlapping
Region_2	X	55909305	56708566	OARX_60264325.1	56708566	0.00104829	ENSOARG00020075562	WDR45	56029975	56035257	Overlapping
Region_2	X	55909305	56708566	OARX_60264325.1	56708566	0.00104829	ENSOARG00020051731	praf2	56035592	56038391	Overlapping
Region_2	X	55909305	56708566	OARX_60264325.1	56708566	0.00104829	ENSOARG00020083734	CCDC120	56039566	56048814	Overlapping
Region_2	X	55909305	56708566	OARX_60264325.1	56708566	0.00104829	ENSOARG00020092670	NA	56067364	56071107	Overlapping
Region_2	X	55909305	56708566	OARX_60264325.1	56708566	0.00104829	ENSOARG00020079611	TFE3	56071375	56082362	Overlapping
Region_2	X	55909305	56708566	OARX_60264325.1	56708566	0.00104829	ENSOARG00020083765	GRIPAP1	56093137	56114263	Overlapping
Region_2	X	55909305	56708566	OARX_60264325.1	56708566	0.00104829	ENSOARG00020097260	kcnd1	56117911	56124840	Overlapping
Region_2	X	55909305	56708566	OARX_60264325.1	56708566	0.00104829	ENSOARG00020089132	OTUD5	56128072	56155571	Overlapping
Region_2	X	55909305	56708566	OARX_60264325.1	56708566	0.00104829	ENSOARG00020046756	NA	56155743	56156780	Overlapping
Region_2	X	55909305	56708566	OARX_60264325.1	56708566	0.00104829	ENSOARG00020081088	PIM2	56158261	56163723	Overlapping
Region_2	X	55909305	56708566	OARX_60264325.1	56708566	0.00104829	ENSOARG00020048251	SLC35A2	56165472	56173036	Overlapping
Region_2	X	55909305	56708566	OARX_60264325.1	56708566	0.00104829	ENSOARG00020092831	PQBP1	56172166	56178629	Overlapping
Region_2	X	55909305	56708566	OARX_60264325.1	56708566	0.00104829	ENSOARG00020073521	TIMM17B	56178371	56182653	Overlapping
Region_2	X	55909305	56708566	OARX_60264325.1	56708566	0.00104829	ENSOARG00020053707	lamtor5	56229191	56229466	Overlapping
Region_2	X	55909305	56708566	OARX_60264325.1	56708566	0.00104829	ENSOARG00020078901	PCSK1N	56230716	56235346	Overlapping
Region_2	X	55909305	56708566	OARX_60264325.1	56708566	0.00104829	ENSOARG00020058301	ERAS	56236277	56239732	Overlapping
Region_2	X	55909305	56708566	OARX_60264325.1	56708566	0.00104829	ENSOARG00020096440	HDAC6	56240983	56259595	Overlapping
Region_2	X	55909305	56708566	OARX_60264325.1	56708566	0.00104829	ENSOARG00020072751	GATA1	56267707	56274495	Overlapping
Region_2	X	55909305	56708566	OARX_60264325.1	56708566	0.00104829	ENSOARG00020062045	GLOD5	56283760	56293390	Overlapping
Region_2	X	55909305	56708566	OARX_60264325.1	56708566	0.00104829	ENSOARG00020051434	NA	56298917	56300523	Overlapping
Region_2	X	55909305	56708566	OARX_60264325.1	56708566	0.00104829	ENSOARG00020093033	NA	56303571	56307476	Overlapping
Region_2	X	55909305	56708566	OARX_60264325.1	56708566	0.00104829	ENSOARG00020067895	NA	56332550	56338797	Overlapping
Region_2	X	55909305	56708566	OARX_60264325.1	56708566	0.00104829	ENSOARG00020091266	NA	56334286	56370121	Overlapping
Region_2	X	55909305	56708566	OARX_60264325.1	56708566	0.00104829	ENSOARG00020076175	SUV39H1	56387585	56400257	Overlapping
Region_2	X	55909305	56708566	OARX_60264325.1	56708566	0.00104829	ENSOARG00020091399	WAS	56404313	56411820	Overlapping
Region_2	X	55909305	56708566	OARX_60264325.1	56708566	0.00104829	ENSOARG00020069532	NA	56431196	56431302	Overlapping
Region_2	X	55909305	56708566	OARX_60264325.1	56708566	0.00104829	ENSOARG00020055250	NA	56435257	56435359	Overlapping
Region_2	X	55909305	56708566	OARX_60264325.1	56708566	0.00104829	ENSOARG00020079723	WDR13	56459312	56473394	Overlapping
Region_2	X	55909305	56708566	OARX_60264325.1	56708566	0.00104829	ENSOARG00020076500	RBM3	56479962	56482943	Overlapping
Region_2	X	55909305	56708566	OARX_60264325.1	56708566	0.00104829	ENSOARG00020064124	TBC1D25	56493754	56507304	Overlapping
Region_2	X	55909305	56708566	OARX_60264325.1	56708566	0.00104829	ENSOARG00020050217	ebp	56509456	56513998	Overlapping
Region_2	X	55909305	56708566	OARX_60264325.1	56708566	0.00104829	ENSOARG00020081083	PORCN	56514614	56526040	Overlapping
Region_2	X	55909305	56708566	OARX_60264325.1	56708566	0.00104829	ENSOARG00020082909	NA	56559523	56561061	Overlapping
Region_2	X	55909305	56708566	OARX_60264325.1	56708566	0.00104829	ENSOARG00020073386	FTSJ1	56562803	56569238	Overlapping
Region_2	X	55909305	56708566	OARX_60264325.1	56708566	0.00104829	ENSOARG00020077661	NA	56569269	56570483	Overlapping
Region_2	X	55909305	56708566	OARX_60264325.1	56708566	0.00104829	ENSOARG00020068611	NA	56569401	56575421	Overlapping
Region_2	X	55909305	56708566	OARX_60264325.1	56708566	0.00104829	ENSOARG00020085010	NA	56570879	56575420	Overlapping
Region_2	X	55909305	56708566	OARX_60264325.1	56708566	0.00104829	ENSOARG00020081678	SLC38A5	56575541	56584723	Overlapping
Region_2	X	55909305	56708566	OARX_60264325.1	56708566	0.00104829	ENSOARG00020074234	NA	56606268	56616006	Overlapping
Region_2	X	55909305	56708566	OARX_60264325.1	56708566	0.00104829	ENSOARG00020089072	NA	56630382	56631046	Overlapping
Region_2	X	55909305	56708566	OARX_60264325.1	56708566	0.00104829	ENSOARG00020095316	NA	56644112	56661415	Overlapping
Region_3	X	55788390	56741416	oar3_OARX_56741416	56741416	0.00174339	ENSOARG00020077605	NA	55847686	55853765	Overlapping
Region_3	X	55788390	56741416	oar3_OARX_56741416	56741416	0.00174339	ENSOARG00020066724	NA	55867463	55872148	Overlapping
Region_3	X	55788390	56741416	oar3_OARX_56741416	56741416	0.00174339	ENSOARG00020097231	NA	55882610	55886641	Overlapping
Region_3	X	55788390	56741416	oar3_OARX_56741416	56741416	0.00174339	ENSOARG00020097836	FOXP3	55893503	55900971	Overlapping
Region_3	X	55788390	56741416	oar3_OARX_56741416	56741416	0.00174339	ENSOARG00020085369	CCDC22	55900145	55915777	Overlapping
Region_3	X	55788390	56741416	oar3_OARX_56741416	56741416	0.00174339	ENSOARG00020091235	CACNA1F	55917101	55944263	Overlapping
Region_3	X	55788390	56741416	oar3_OARX_56741416	56741416	0.00174339	ENSOARG00020050917	NA	55941269	55941336	Overlapping
Region_3	X	55788390	56741416	oar3_OARX_56741416	56741416	0.00174339	ENSOARG00020078767	SYP	55948435	55960545	Overlapping
Region_3	X	55788390	56741416	oar3_OARX_56741416	56741416	0.00174339	ENSOARG00020083037	PRICKLE3	55962258	55971249	Overlapping
Region_3	X	55788390	56741416	oar3_OARX_56741416	56741416	0.00174339	ENSOARG00020084938	plp2	55971260	55974418	Overlapping
Region_3	X	55788390	56741416	oar3_OARX_56741416	56741416	0.00174339	ENSOARG00020077247	MAGIX	55976619	55981487	Overlapping
Region_3	X	55788390	56741416	oar3_OARX_56741416	56741416	0.00174339	ENSOARG00020063833	NA	55982314	55988513	Overlapping
Region_3	X	55788390	56741416	oar3_OARX_56741416	56741416	0.00174339	ENSOARG00020092905	GPKOW	55990252	56011136	Overlapping
Region_3	X	55788390	56741416	oar3_OARX_56741416	56741416	0.00174339	ENSOARG00020045276	NA	55991286	55991364	Overlapping
Region_3	X	55788390	56741416	oar3_OARX_56741416	56741416	0.00174339	ENSOARG00020055824	NA	56014395	56014754	Overlapping
Region_3	X	55788390	56741416	oar3_OARX_56741416	56741416	0.00174339	ENSOARG00020075562	WDR45	56029975	56035257	Overlapping
Region_3	X	55788390	56741416	oar3_OARX_56741416	56741416	0.00174339	ENSOARG00020051731	praf2	56035592	56038391	Overlapping
Region_3	X	55788390	56741416	oar3_OARX_56741416	56741416	0.00174339	ENSOARG00020083734	CCDC120	56039566	56048814	Overlapping
Region_3	X	55788390	56741416	oar3_OARX_56741416	56741416	0.00174339	ENSOARG00020092670	NA	56067364	56071107	Overlapping
Region_3	X	55788390	56741416	oar3_OARX_56741416	56741416	0.00174339	ENSOARG00020079611	TFE3	56071375	56082362	Overlapping
Region_3	X	55788390	56741416	oar3_OARX_56741416	56741416	0.00174339	ENSOARG00020083765	GRIPAP1	56093137	56114263	Overlapping
Region_3	X	55788390	56741416	oar3_OARX_56741416	56741416	0.00174339	ENSOARG00020097260	kcnd1	56117911	56124840	Overlapping
Region_3	X	55788390	56741416	oar3_OARX_56741416	56741416	0.00174339	ENSOARG00020089132	OTUD5	56128072	56155571	Overlapping
Region_3	X	55788390	56741416	oar3_OARX_56741416	56741416	0.00174339	ENSOARG00020046756	NA	56155743	56156780	Overlapping
Region_3	X	55788390	56741416	oar3_OARX_56741416	56741416	0.00174339	ENSOARG00020081088	PIM2	56158261	56163723	Overlapping
Region_3	X	55788390	56741416	oar3_OARX_56741416	56741416	0.00174339	ENSOARG00020048251	SLC35A2	56165472	56173036	Overlapping
Region_3	X	55788390	56741416	oar3_OARX_56741416	56741416	0.00174339	ENSOARG00020092831	PQBP1	56172166	56178629	Overlapping
Region_3	X	55788390	56741416	oar3_OARX_56741416	56741416	0.00174339	ENSOARG00020073521	TIMM17B	56178371	56182653	Overlapping
Region_3	X	55788390	56741416	oar3_OARX_56741416	56741416	0.00174339	ENSOARG00020053707	lamtor5	56229191	56229466	Overlapping
Region_3	X	55788390	56741416	oar3_OARX_56741416	56741416	0.00174339	ENSOARG00020078901	PCSK1N	56230716	56235346	Overlapping
Region_3	X	55788390	56741416	oar3_OARX_56741416	56741416	0.00174339	ENSOARG00020058301	ERAS	56236277	56239732	Overlapping
Region_3	X	55788390	56741416	oar3_OARX_56741416	56741416	0.00174339	ENSOARG00020096440	HDAC6	56240983	56259595	Overlapping
Region_3	X	55788390	56741416	oar3_OARX_56741416	56741416	0.00174339	ENSOARG00020072751	GATA1	56267707	56274495	Overlapping
Region_3	X	55788390	56741416	oar3_OARX_56741416	56741416	0.00174339	ENSOARG00020062045	GLOD5	56283760	56293390	Overlapping
Region_3	X	55788390	56741416	oar3_OARX_56741416	56741416	0.00174339	ENSOARG00020051434	NA	56298917	56300523	Overlapping
Region_3	X	55788390	56741416	oar3_OARX_56741416	56741416	0.00174339	ENSOARG00020093033	NA	56303571	56307476	Overlapping
Region_3	X	55788390	56741416	oar3_OARX_56741416	56741416	0.00174339	ENSOARG00020067895	NA	56332550	56338797	Overlapping
Region_3	X	55788390	56741416	oar3_OARX_56741416	56741416	0.00174339	ENSOARG00020091266	NA	56334286	56370121	Overlapping
Region_3	X	55788390	56741416	oar3_OARX_56741416	56741416	0.00174339	ENSOARG00020076175	SUV39H1	56387585	56400257	Overlapping
Region_3	X	55788390	56741416	oar3_OARX_56741416	56741416	0.00174339	ENSOARG00020091399	WAS	56404313	56411820	Overlapping
Region_3	X	55788390	56741416	oar3_OARX_56741416	56741416	0.00174339	ENSOARG00020069532	NA	56431196	56431302	Overlapping
Region_3	X	55788390	56741416	oar3_OARX_56741416	56741416	0.00174339	ENSOARG00020055250	NA	56435257	56435359	Overlapping
Region_3	X	55788390	56741416	oar3_OARX_56741416	56741416	0.00174339	ENSOARG00020079723	WDR13	56459312	56473394	Overlapping
Region_3	X	55788390	56741416	oar3_OARX_56741416	56741416	0.00174339	ENSOARG00020076500	RBM3	56479962	56482943	Overlapping
Region_3	X	55788390	56741416	oar3_OARX_56741416	56741416	0.00174339	ENSOARG00020064124	TBC1D25	56493754	56507304	Overlapping
Region_3	X	55788390	56741416	oar3_OARX_56741416	56741416	0.00174339	ENSOARG00020050217	ebp	56509456	56513998	Overlapping
Region_3	X	55788390	56741416	oar3_OARX_56741416	56741416	0.00174339	ENSOARG00020081083	PORCN	56514614	56526040	Overlapping
Region_3	X	55788390	56741416	oar3_OARX_56741416	56741416	0.00174339	ENSOARG00020082909	NA	56559523	56561061	Overlapping
Region_3	X	55788390	56741416	oar3_OARX_56741416	56741416	0.00174339	ENSOARG00020073386	FTSJ1	56562803	56569238	Overlapping
Region_3	X	55788390	56741416	oar3_OARX_56741416	56741416	0.00174339	ENSOARG00020077661	NA	56569269	56570483	Overlapping
Region_3	X	55788390	56741416	oar3_OARX_56741416	56741416	0.00174339	ENSOARG00020068611	NA	56569401	56575421	Overlapping
Region_3	X	55788390	56741416	oar3_OARX_56741416	56741416	0.00174339	ENSOARG00020085010	NA	56570879	56575420	Overlapping
Region_3	X	55788390	56741416	oar3_OARX_56741416	56741416	0.00174339	ENSOARG00020081678	SLC38A5	56575541	56584723	Overlapping
Region_3	X	55788390	56741416	oar3_OARX_56741416	56741416	0.00174339	ENSOARG00020074234	NA	56606268	56616006	Overlapping
Region_3	X	55788390	56741416	oar3_OARX_56741416	56741416	0.00174339	ENSOARG00020089072	NA	56630382	56631046	Overlapping
Region_3	X	55788390	56741416	oar3_OARX_56741416	56741416	0.00174339	ENSOARG00020095316	NA	56644112	56661415	Overlapping
Region_3	X	55788390	56741416	oar3_OARX_56741416	56741416	0.00174339	ENSOARG00020085780	Spaca5	56717617	56719961	Overlapping
Region_3	X	55788390	56741416	oar3_OARX_56741416	56741416	0.00174339	ENSOARG00020086223	ZNF182	56726068	56750267	Overlapping
Region_4	X	56827620	57184172	OARX_60238540.1	56827620	0.00511056	ENSOARG00020068249	ZNF81	56789396	56899221	Overlapping
Region_4	X	56827620	57184172	OARX_60238540.1	56827620	0.00511056	ENSOARG00020068767	NA	56924239	56925249	Overlapping
Region_4	X	56827620	57184172	OARX_60238540.1	56827620	0.00511056	ENSOARG00020085860	CSNK1A1L	57007482	57008480	Overlapping
Region_4	X	56827620	57184172	OARX_60238540.1	56827620	0.00511056	ENSOARG00020072703	NA	57009194	57014055	Overlapping
Region_4	X	56827620	57184172	OARX_60238540.1	56827620	0.00511056	ENSOARG00020066206	NA	57009201	57015478	Overlapping
Region_4	X	56827620	57184172	OARX_60238540.1	56827620	0.00511056	ENSOARG00020053447	CSNK1A1L	57053456	57055089	Overlapping
Region_4	X	56827620	57184172	OARX_60238540.1	56827620	0.00511056	ENSOARG00020090492	CSNK1A1	57088199	57089694	Overlapping
Region_4	X	56827620	57184172	OARX_60238540.1	56827620	0.00511056	ENSOARG00020060882	NA	57099146	57100300	Overlapping
Region_4	X	56827620	57184172	OARX_60238540.1	56827620	0.00511056	ENSOARG00020047085	UXT	57169979	57176936	Overlapping
Region_4	X	56827620	57184172	OARX_60238540.1	56827620	0.00511056	ENSOARG00020043129	ELK1	57177991	57193900	Overlapping

## Sheet: TableS7
Supplementary Table S7. Curated prioritized genes in the Changthangi X-chromosome candidate region
This table summarizes the curated set of prioritized genes retained for downstream interpretation within the significant Changthangi X-chromosome candidate region. Genes were retained based on the exploratory prioritization framework described in the Methods and are presented here as the main candidate genes discussed in the manuscript.
Rank	Gene_name	Gene_ID	Start_position	End_position	Gene_length_bp	Priority_status	Basis_for_retention
1	OTUD5	ENSOARG00020089132	56128072	56155571	27500	Prioritized	Highest-ranked candidate in exploratory prioritization; discussed in main text and network analysis
2	CACNA1F	ENSOARG00020091235	55917101	55944263	27163	Prioritized	High-ranking positional candidate retained for downstream interpretation
3	ZNF182	ENSOARG00020086223	56726068	56750267	24200	Prioritized	High-ranking positional candidate retained for downstream interpretation
4	GRIPAP1	ENSOARG00020083765	56093137	56114263	21127	Prioritized	High-ranking positional candidate retained for downstream interpretation
5	GPKOW	ENSOARG00020092905	55990252	56011136	20885	Prioritized	High-ranking positional candidate retained for downstream interpretation

## Sheet: TableS8a
Supplementary Table S8a. Correlation matrix of DCMS component statistics in Changthangi sheep
	FST	H1	H12	TajimaD	PI
FST	1	0.3138	0.3272	-0.0742	-0.3434
H1	0.3138	1	0.983	-0.1335	-0.3338
H12	0.3272	0.983	1	-0.1391	-0.3248
TajimaD	-0.0742	-0.1335	-0.1391	1	0.2087
PI	-0.3434	-0.3338	-0.3248	0.2087	1

## Sheet: TableS8b
Supplementary Table S8b. Correlation matrix of DCMS component statistics in Garole sheep
	FST	H1	H12	TajimaD	PI
FST	1	0.0545	0.0641	0.0389	-0.0085
H1	0.0545	1	0.9798	0.0057	-0.1199
H12	0.0641	0.9798	1	0.0295	-0.0889
TajimaD	0.0389	0.0057	0.0295	1	0.2342
PI	-0.0085	-0.1199	-0.0889	0.2342	1

## Sheet: TableS8c
Supplementary Table S8c. Correlation matrix of DCMS component statistics in Deccani sheep
	FST	H1	H12	TajimaD	PI
FST	1	0.3344	0.347	-0.1198	-0.1934
H1	0.3344	1	0.9726	-0.2263	-0.3562
H12	0.347	0.9726	1	-0.242	-0.4041
TajimaD	-0.1198	-0.2263	-0.242	1	0.3803
PI	-0.1934	-0.3562	-0.4041	0.3803	1
